# Supplementary material for: Attractor landscape analysis of colorectal tumorigenesis and its reversion
Source: BMC Syst Biol. 2016 Oct 20;10:96. doi: 10.1186/s12918-016-0341-9 (PMC5072344; doi:10.1186/s12918-016-0341-9)
Supplement: Additional file 1: — The 688 links comprising the human signaling network. (XLS 111 kb) [file 12918_2016_341_MOESM1_ESM.xls]

## Sheet: Network Information
The 688 links comprising the human signaling network.
Link index	Source	Interaction type	Target	Reference: PMID
1	A20	-	TAK1	12547194
2	A20	-	IKK	19422837
3	AA	-	RhoGDI	8253741
4	AA	-	PLC_g	11395409, 12088277
5	AA	+	PKC	9888852, 8410192
6	AC	+	cAMP	12119281, 12829247
7	Actin	+	PLD	15052340
8	Actin	+	Vinc	15883197
9	Akt	+	bcl2	7784065
10	Akt	-	Casp-9	9812896
11	Akt	+/-	ASK1	11154276
12	Akt	-	Rac	11154276
13	Akt	-	Raf	11350724
14	Akt	-	PAK	12676796
15	Akt	+	mdmx	18356162
16	Akt	+	IKK	19422837
17	Akt	+	mdm2	19422837
18	Akt	-	p21	19118495, 12851486
19	Akt	-	p27	19118495, 12851486
20	alpha_12_13_lig	+	alpha_12_13_R	9759500
21	alpha_12_13_R	+	alpha_12_13_R	9759500
22	alpha_12_13_R	+	Ga_12_13	9759500
23	alpha_12_13_R	+	Palpha_12_13_R	9759500
24	alpha_12_13_R	+	RalGDS	12105416
25	alpha_12_13_R	+	Gbg_12_13	15180530
26	alpha_12_13_R	+	EGFR	11369216, 1860884
27	alpha_i_lig	+	alpha_i_R	9759500
28	alpha_i_R	+	alpha_i_R	9759500
29	alpha_i_R	+	Palpha_i_R	9759500
30	alpha_i_R	+	RalGDS	12105416
31	alpha_i_R	+	Gbg_i	15180530
32	alpha_i_R	+	EGFR	11369216, 1860884
33	alpha_i_R	+	Gai	14607243, 9668034
34	alpha_q_lig	+	alpha_q_R	9759500
35	alpha_q_R	+	alpha_q_R	9759500
36	alpha_q_R	+	Palpha_q_R	9759500
37	alpha_q_R	+	Gaq	11015615
38	alpha_q_R	+	RalGDS	12105416
39	alpha_q_R	+	Gbg_q	15180530
40	alpha_q_R	+	EGFR	11369216, 1860884
41	alpha_s_lig	+	alpha_s_R	9759500
42	alpha_s_lig	+	Gai	14607243
43	alpha_s_R	+	alpha_s_R	9759500
44	alpha_s_R	+	Palpha_s_R	9759500
45	alpha_s_R	+	Src	11127814
46	alpha_s_R	+	RalGDS	12105416
47	alpha_s_R	-	Gai	14607243
48	alpha_s_R	+	Gbg_s	15180530
49	alpha_s_R	+	Gas	15506958
50	AND_3_4	+	Ral	10896938
51	APC	-	beta-catenin	11809809
52	ARF	+	PI5K	10761925
53	ARF	+	PLD	14653992
54	ARF	+	PI4K	15450602
55	Arp_2_3	+	Actin	12743027, 11719051
56	ASK1	+	MKK3	11274345
57	ASK1	+	MKK6	12213568
58	ASK1	+	Sek1	15598880
59	ASK1	+	MKK7	11154276, 12213605
60	atm	+	e2f1	15140942
61	atm	-	mdm2	15838523
62	atm	+	rb	18805009
63	atm	-	mdmx	20081365
64	atm	+	p53	11358490, 20081365
65	atm	+	BRCA1	22267503, 9925639.
66	B_Arrestin	+	Src	10623460
67	B_Arrestin	+	RalGDS	12105416
68	B_Arrestin	+	GRK	15489914
69	B_Arrestin	+	PDE4	15780588
70	B_Arrestin	-	alpha_12_13_R	11313899, 15845844
71	B_Arrestin	-	alpha_i_R	11313899, 15845844
72	B_Arrestin	-	alpha_q_R	11313899, 15845844
73	B_Arrestin	-	alpha_s_R	11313899, 15845844
74	B_Parvin	+	Pix_Cool	15897874
75	bax	+	Smac	10567572
76	bax	+	CytochromeC	19733681
77	bcl2	-	p53	10037739
78	bcl2	-	bax	14663481, 10888847
79	beta-catenin	+	CyclinD	10201372
80	beta-catenin	+	Slug	14623871
81	beta-catenin	+	MMP	15006646
82	BRCA1	+	CHK1	22267503
83	Ca	+	PLA2	10945826
84	Ca	+	PKC	15189149
85	Ca	+	CaM	10366852, 11114530
86	Ca	+	DGK	11285286, 10827086
87	Ca	+	EGFR	11369216, 1860884
88	Ca	+/-	IP3R1	15189149, 12445455
89	Ca	+	p120RasGAP	15590055, 11714636
90	CaM	+	RGS	11114530
91	CaM	+	Myosin	14530290
92	CaM	+	CaMKK	14652114
93	CaM	-	IP3R1	15189149
94	CaM	+	MLCK	15123611, 12676796
95	CaM	+	CaMK	15143065, 10366852
96	CaM	+	Ral	15506958, 10712923
97	CaM	+	RasGRF_GRP	15590055, 12829229
98	CaMK	+	Rap1	10366852
99	CaMK	+	Tiam	15688002
100	CaMK	+	PLA2	10945826, 9561267
101	CaMKK	+	Akt	10872470, 11781306, 10579998
102	CaMKK	+	CaMK	15143065, 9780834
103	cAMP	+	PP2A	12065707
104	cAMP	+	MKPs	12074885
105	cAMP	+	PKA	14641023
106	cAMP	+	Rap1	14712229
107	Cas	+	Src	12456372
108	Cas	+	DOCK180	10747099, 9733740
109	Cas	+	Nck	11476890, 10446041
110	Cas	+	Crk	11476890, 10446041, 11057896
111	Cas	+	AND_3_4	12517963, 10896938
112	Casp-3	-	rb	9092486
113	Casp-3	-	bcl2	10409669
114	Casp-8	+	Casp-3	19733681
115	Casp-9	+	Casp-3	19733681
116	Cbp	+	Csk	15845350
117	Cdc20	-	CyclinB	16873462, 12208841
118	Cdc20	-	CyclinA	16873462, 12208841, 15558010
119	Cdc20	+	Cdh1	16873462, 15363676
120	Cdc42	+	Mekk1	9779987
121	Cdc42	+	Mekk4	11274345
122	Cdc42	+	MLK2	11274345
123	Cdc42	+	RasGRF_GRP	12839994
124	Cdc42	+	MLK1	14744254
125	Cdc42	+	PAK	10600702, 9872057
126	Cdc42	+/-	Rac	10872457, 15003621
127	Cdc42	+	MLK3	11285260, 11274345
128	Cdc42	+	WASP	15037311, 11607841
129	Cdc42	+	PLD	15052340, 9242915
130	Cdc42	+	PTEN	15793569, 15803130
131	Cdh1	-	Cdc20	2150668
132	Cdh1	+	CyclinA	16873462
133	Cdh1	-	CyclinB	16873462, 12208841
134	Crk	+	Sos	2169492
135	Crk	+	PI3K	10747099
136	Crk	+	DOCK180	11607844, 10747099
137	Crk	+/-	WASP	15834156
138	Csk	-	Src	10354709
139	cycg	-	atm	15077171
140	cycg	+	mdm2	15838523
141	CyclinA	-	CyclinE	7593001
142	CyclinA	-	p27	19118495
143	CyclinA	-	Cdh1	16873462, 12208841
144	CyclinA	-	e2f1	16873462, 15363676, 12559756
145	CyclinA	-	rb	16873462, 15363676, 9020586
146	CyclinB	+	Cdc20	16873462
147	CyclinB	-	p27	19118495
148	CyclinB	-	Cdh1	16873462, 12208841
149	CyclinB	-	e2f1	16873462, 15363676
150	CyclinD	-	p27	19118495
151	CyclinD	-	rb	16873462, 15363676, 9020586
152	CyclinE	-	mdm2	15838523
153	CyclinE	-	rb	18805009
154	CytochromeC	+	Casp-9	19733681
155	DAG	+	PKC	14747473
156	DAG	+	DGK	15581490
157	DAG	+	RasGRF_GRP	17052215
158	Daxx	+	ASK1	9743501
159	DGK	-	DAG	15282562, 9838074
160	DNA_damage	+	atm	12556884
161	DNA_damage	+	p14arf	16267006
162	DOCK180	+	Rac	11057896
163	e2f1	+	BRCA1	2447902
164	e2f1	+	CytochromeC	12149244
165	e2f1	+	atm	12527885
166	e2f1	+	p14arf	15838523
167	e2f1	+	CyclinA	16873462, 9529602
168	e2f1	+	CyclinE	16873462, 9529602
169	ECM	+/-	Integrins	11782946
170	ECM	+	PTPPEST	12376562
171	ECM	+	AC	15246685
172	ECM	+	Rac	16042555
173	EGF	+	EGFR	15687999
174	EGF	-	PTP1b	12829250, 12717446
175	EGFR	+	Grb2	10209155
176	EGFR	+	Shc	11498013
177	EGFR	+	VAV2	12454019
178	EGFR	+	Src	12456372
179	EGFR	+	Nck	12743027
180	EGFR	+/-	PLC_g	12799181
181	EGFR	+	p120RasGAP	14560030
182	EGFR	+	Gab1	15574420
183	EGFR	-	PP2A	17245430
184	EGFR	+	PI3K	20602996
185	EGFR	-	PTP1b	12829250, 12717446
186	EGFR	+	DGK	15581490, 11285286
187	EGFR	+	Mekk2	22139075
188	Erk	+	p90RSK	3161794
189	Erk	-	Stathmin	9712920
190	Erk	+	Myc	11018017
191	Erk	-	Sos	11607838
192	Erk	+	Slug	14623871
193	Erk	+	MMP	15184373
194	Erk	-	GRK	15489914
195	Erk	-	Raf	15664191
196	Erk	+	Snail	15688067
197	Erk	+	MKPs	10322434, 9561267
198	Erk	+	PLA2	10945826, 9561267
199	Erk	-	PDE4	14641023, 15780588
200	Erk	+	MLCK	14747473, 11057896
201	Erk	+	CyclinD	19118495, 9337851
202	ExtPump	-	Ca	12716903
203	FADD	+	Casp-8	19733681
204	Fak	+	p190RhoGAP	2651180
205	Fak	+	Shc	9566877
206	Fak	+	PLC_g	10430888
207	Fak	+	Grb2	11476890
208	Fak	+/-	Csk	11944032
209	Fak	+	Src	12456372
210	Fak	+	Trio	12551902
211	Fak	+	PI5K	14519392
212	Fak	+	p190RhoGEF	15383653
213	Fak	+	WASP	15452139
214	Fak	-	p120RasGAP	15688067
215	Fak	+	PI3K	15688067
216	Fak	+	GEFH1	21572419
217	Fak	+	LARG	21572419
218	Fak	+	Graf	11476890, 11719050
219	Fak	+/-	Fak	11944037, 11476890
220	Fak	+	Crk	15246680, 11069756
221	Fak	+	Cas	8672527, 10623460, 10446041
222	Fas	+	FasR	2938108
223	FasR	+	FADD	14754902
224	FasR	+	Daxx	21134253
225	Frizzled	-	APC	3241710
226	Fyn	+	LARG	21572419
227	Ga_12_13	+	Gbg_12_13	14607243
228	Ga_12_13	+	p115RhoGEF	12101119, 10872457
229	Gab1	+	PI3K	10648629
230	Gab1	-	Mekk3	12065326
231	Gab1	+	SHP2	14665621, 12628344
232	Gai	+	Gbg_i	9422713
233	Gai	+	PI4K	12790797
234	Gai	-	Rap1	11313900, 11313907
235	Gai	+	Src	14712229, 11313907
236	Gaq	+	PI4K	12790797
237	Gaq	+	Gbg_q	15180530
238	Gaq	+	PLC_B	15180530, 17054901
239	Gas	+	Gbg_s	9759500
240	Gas	+	AC	11313907
241	Gas	+	Src	11313907
242	Gbg_12_13	+	Csk	12606547, 12062086
243	Gbg_12_13	-	Gbg_12_13	14607243, 9422713
244	Gbg_12_13	+	GRK	15886202, 15489914
245	Gbg_i	-	Gbg_i	9422713
246	Gbg_i	+/-	Gai	9759500
247	Gbg_i	+	Cdc42	11839802
248	Gbg_i	+/-	Rac	12887923
249	Gbg_i	+	AC	11015615, 15180530
250	Gbg_i	+	Csk	12606547, 12062086
251	Gbg_i	+	PLC_B	15747061, 15180530
252	Gbg_i	+	GRK	15886202, 15489914
253	Gbg_i	+	PI3K	280660, 2652403
254	Gbg_i	+	IP3R1	9422713, 10404636
255	Gbg_q	-	Gbg_q	15180530
256	Gbg_q	+	Csk	12606547, 12062086
257	Gbg_q	+	GRK	15886202, 15489914
258	Gbg_q	+/-	Gaq	9056720, 9422713
259	Gbg_s	-	Gbg_s	9759500
260	Gbg_s	+	GRK	15886202, 15489914
261	Gbg_s	+/-	Gas	9056720, 9422713
262	GCK	+	Mekk1	11274345
263	Graf	+/-	Cdc42	10931868
264	Graf	-	Rho	11476890
265	Grb2	+	Mekk1	11274345
266	Grb2	+	Gab1	11353842
267	Grb2	+	Sos	11353842
268	Grb2	+	Mekk2	12640115
269	Grb2	+	PAK	12676796
270	Grb2	+	WASP	15183187
271	GRK	+	Palpha_12_13_R	3176395
272	GRK	+	Palpha_i_R	3176395
273	GRK	+	Palpha_q_R	3176395
274	GRK	+	Palpha_s_R	3176395
275	IkB	-	NF-kappaB	19422837
276	IKK	-	IkB	19422837
277	IL1_TNF	+	IL1_TNFR	9561267, 12445398
278	IL1_TNFR	+	TAK1	3348130
279	IL1_TNFR	+	Trafs	11274345
280	IL1_TNFR	+	FADD	14754902
281	IL1_TNFR	+	MLK3	15831472
282	IL1_TNFR	+	Smad2	23743337, 22219364, 20656683
283	IL1_TNFR	+	Mekk3	2575513
284	ILK	+	Akt	10454216
285	ILK	-	Integrins	10687952
286	ILK	+	Myosin	12191616, 12030846
287	ILK	+	B_Parvin	12842009, 15630415
288	ILK	-	MLCP	15123611, 15725705
289	Integrins	+	Fak	11476890
290	Integrins	+	PTPPEST	12376562
291	Integrins	+	AC	15246685
292	Integrins	+	Rac	16042555
293	IP3	+	IP3R1	10404636
294	IP3R1	+	Ca	11598960, 11114530
295	mdm2	-	mdmx	12860999
296	mdm2	+	e2f1	16170383
297	mdm2	-	p21	14761977, 14633995
298	mdm2	-	rb	15838523, 10618708
299	mdm2	-	p53	15838523, 20081365
300	mdmx	+	mdm2	17616658
301	mdmx	-	p53	15838523, 20081365
302	Mek	+	Erk	12054111
303	Mekk1	+	Mek	9561267
304	Mekk1	+	MKK7	12213568
305	Mekk1	+	Sek1	12213568, 10209154, 10712927
306	Mekk2	+	MKK3	10712927
307	Mekk2	+	Mek	11274345
308	Mekk2	+	MKK7	15674433
309	Mekk2	+	Sek1	10209154, 10712927
310	Mekk3	+	Mek	9561267
311	Mekk3	+	MKK3	10487205
312	Mekk3	+	MKK7	11274345
313	Mekk3	+	Sek1	10209154, 10712927
314	Mekk4	+	MKK7	9779990
315	Mekk4	+	MKK6	10207619
316	Mekk4	+	MKK3	10712927
317	Mekk4	+	Sek1	10209154, 10712927
318	MKK3	+	p38	12213568
319	MKK6	+	p38	10517539, 12213568
320	MKK7	+	SAPK	12213568, 12209126
321	MKPs	-	SAPK	10209154
322	MKPs	-	Erk	10322434
323	MKPs	-	p38	10487205
324	MLCK	+	Myosin	11057896, 12676796
325	MLCP	-	Myosin	15123611, 10872457
326	MLK1	+	MKK3	9003778
327	MLK1	+	MKK7	11274345
328	MLK1	+	Sek1	11274345
329	MLK2	+	MKK3	9003778
330	MLK2	+	MKK7	11274345
331	MLK2	+	Sek1	11274345
332	MLK3	+	MKK3	10209154
333	MLK3	+	MKK6	10487205
334	MLK3	+	MKK7	11274345
335	MLK3	+	Sek1	11274345
336	Myc	+	CyclinD	19118495, 10819505
337	Myc	-	p21	19118495, 11517191, 15378598
338	Myc	-	p27	19118495, 17303468
339	Myosin	+	Actin	11057896, 12676796
340	Nck	+	NIK	10403057
341	Nck	+	Sos	11476890
342	Nck	+	WASP	12473693
343	Nck	+	PAK	14744429
344	NF-kappaB	+	CyclinD	10409765
345	NF-kappaB	+	MMP	11112697
346	NF-kappaB	+	A20	19422837
347	NF-kappaB	+	IkB	9299557, 9516122
348	NIK	+	Mekk1	9135144
349	p115RhoGEF	+	Rho	11058585
350	p115RhoGEF	-	Ga_12_13	12024019
351	p120RasGAP	-	p190RhoGAP	12446743
352	p120RasGAP	+/-	Ras	15077193
353	p14arf	-	mdmx	11297540
354	p14arf	-	mdm2	12573439
355	p14arf	-	e2f1	18805009
356	p15	-	CyclinD	2810564
357	p190RhoGAP	-	Rac	9535855
358	p190RhoGAP	-	Rho	11553710
359	p190RhoGAP	+/-	Cdc42	12769687, 15649357
360	p21	-	CyclinD	2904726
361	p21	-	CyclinB	3202828
362	p21	-	CyclinA	14985466
363	p21	-	CyclinE	21918011
364	p27	-	CyclinB	2690586
365	p27	-	CyclinD	3265211
366	p27	-	CyclinE	3265211
367	p27	-	CyclinA	3328816
368	p38	+	MKPs	10487205
369	p38	-	Tab_1_2	15590691, 14592977
370	p53	-	CyclinB	2577110
371	p53	-	beta-catenin	2827467
372	p53	-	cycg	8806701
373	p53	-	bcl2	10888847
374	p53	+	wip1	11101524
375	p53	+	PTEN	11545734
376	p53	-	p14arf	15838523
377	p53	+	bax	15888490
378	p53	+	p21	15899785
379	p53	-	IKK	18391940
380	p53	+	mdm2	19422837
381	p53	-	Slug	19448627
382	p53	-	Snail	19544473
383	p53	+	CytochromeC	2996966, 16738310
384	p90RSK	+	PDK1	11481331, 12177059
385	PA	+	DGK	11285286
386	PA	-	PLC_g	12191592
387	PA	+	PI5K	15052340
388	PAK	+	MKK3	10209154
389	PAK	+	MKK6	10209154
390	PAK	-	Stathmin	14645234
391	PAK	+/-	Rac	15225553
392	PAK	+	Cdc42	15649357
393	PAK	+	Mek	10579927, 10354710
394	PAK	-	MLCP	12359219, 15345524, 15725705
395	PAK	+	Raf	12676796, 15520807
396	PAK	+	Myosin	12676796, 15725705
397	PAK	-	MLCK	2133183
398	Palpha_12_13_R	+/-	alpha_12_13_R	9759500
399	Palpha_12_13_R	+	B_Arrestin	15196559, 15180530, 9668034, 10209148
400	Palpha_i_R	+/-	alpha_i_R	9759500
401	Palpha_i_R	+/-	alpha_q_R	9759500
402	Palpha_i_R	+	B_Arrestin	15196559, 15180530, 9668034, 10209148
403	Palpha_q_R	+	B_Arrestin	15196559, 15180530, 9668034, 10209148
404	Palpha_s_R	+/-	alpha_s_R	9759500
405	Palpha_s_R	+	B_Arrestin	15196559, 15180530, 9668034, 10209148
406	PDE4	-	cAMP	15196559, 15780588, 14641023
407	PDK1	+	p90RSK	2586025
408	PDK1	+	PKC_primed	3298871
409	PDK1	-	RalGDS	12888294
410	PDK1	+/-	PAK	11701324, 12676796
411	PDK1	+	PKA	15003271, 15282562
412	PDK1	+	Akt	15105524, 10383446
413	PI3K	+	PIP2_34	9759495
414	PI3K	+	PIP3_345	10676810
415	PI3K	+	Mekk2	11274345
416	PI3K	+	VAV2	12454019
417	PI3K	-	PIP_4	15028718
418	PI3K	+/-	PIP2_45	15193142
419	PI3K	+	Fyn	15688067
420	PI3K	+	PTEN	15793569
421	PI4K	+	PIP2_45	1463015
422	PI4K	+	PIP_4	9759495
423	PI4K	+	PIP2_34	9891784
424	PI5K	-	PIP_4	9759495
425	PI5K	-	PIP2_34	10777481
426	PI5K	+	PIP2_45	11744730
427	PI5K	+	PIP3_345	15276015
428	PIP2_34	+	Pix_Cool	2792345
429	PIP2_34	+	p120RasGAP	11714636
430	PIP2_34	+	Tiam	14744429
431	PIP2_34	+	PIP_4	15276015
432	PIP2_34	+	PIP3_345	15276015
433	PIP2_34	+	Akt	10454216, 15130559
434	PIP2_45	+/-	Sos	9135150
435	PIP2_45	+	GRK	9759500
436	PIP2_45	+	p120RasGAP	11714636
437	PIP2_45	+	PIP3_345	11937045
438	PIP2_45	-	Vinc	11944041
439	PIP2_45	+	Talin	14754902
440	PIP2_45	+	Tiam	15242348
441	PIP2_45	+	PLD	10828086, 8063770, 10092663
442	PIP2_45	+	ARF	12088277, 10761925
443	PIP2_45	+	IP3	12799181, 10579927
444	PIP2_45	+	DAG	12799181, 12040175
445	PIP2_45	+	WASP	15037311, 11607841
446	PIP2_45	+	PLA2	15305015, 10331081, 10945826
447	PIP2_45	-	RhoGDI	8253741, 9588168
448	PIP3_345	+	Pix_Cool	2140022
449	PIP3_345	-	RalGDS	2474852
450	PIP3_345	+	PIP2_45	8063770
451	PIP3_345	+	PLD	8063770
452	PIP3_345	+	Akt	10454216
453	PIP3_345	+	RGS	11369246
454	PIP3_345	+	p120RasGAP	11714636
455	PIP3_345	+	Gab1	11943184
456	PIP3_345	+	PLC_g	12088277
457	PIP3_345	+	Sos	12101119
458	PIP3_345	+	Tiam	14744429
459	PIP3_345	+	ILK	10454216, 10574698
460	PIP3_345	+	ARF	10761925, 11295546
461	PIP3_345	+	DOCK180	11607838, 12829242
462	PIP3_345	+	p115RhoGEF	11923835, 12101119
463	PIP3_345	+	PLA2	15305015, 10331081, 10945826
464	Pix_Cool	+	Rac	11069756
465	Pix_Cool	+	Cdc42	12105416, 11839802
466	Pix_Cool	+	PTEN	3157740, 3185786
467	PKA	+/-	CaMKK	10366852
468	PKA	+	Src	11804588
469	PKA	-	Raf	12221082
470	PKA	-	MLCK	14519392
471	PKA	+	Rap1	14712229
472	PKA	+	IP3R1	15189149
473	PKA	-	PLC_B	15246685
474	PKA	+/-	MLCP	12030846, 15725705
475	PKA	-	PAK	12074885, 15157156
476	PKA	+	PDE4	14641023, 15780588
477	PKA	-	PTPPEST	15246685, 12376562
478	PKA	+	Csk	15246685, 12485116
479	PKA	-	Rho	15246685, 14519392
480	PKA	+	Gai	9668034, 14607243
481	PKA	-	Gas	9668034, 14641023
482	PKC	+	PLD	10092663
483	PKC	+/-	Talin	10354709
484	PKC	+/-	IP3R1	10872470
485	PKC	-	PTPPEST	12376562
486	PKC	+	PI4K	12790797
487	PKC	-	RalGDS	12888294
488	PKC	-	RhoGDI	12888567
489	PKC	+	RKIP	14654844
490	PKC	+	Tiam	15688002
491	PKC	-	MLCP	15725705
492	PKC	+/-	GRK	15886202
493	PKC	-	PKC_primed	18250321
494	PKC	+	PTPa	18250321
495	PKC	+/-	EGFR	11369216, 1860884
496	PKC	+/-	AC	15180530, 12940771
497	PKC	+	DGK	15581490, 11285286
498	PKC_primed	+	PKC	17724468
499	PKC_primed	+/-	PKC_primed	17724468
500	PLA2	+	AA	10945826
501	PLC_B	+	IP3	11395409
502	PLC_B	+/-	PIP2_45	17054901
503	PLC_B	+	DAG	11907035, 10801429
504	PLC_B	-	Gaq	11960693, 14993377
505	PLC_g	+	IP3	11395409
506	PLC_g	+	Mekk2	12640115
507	PLC_g	+/-	PIP2_45	17054901
508	PLC_g	+	DAG	11114530, 11395409
509	PLD	+	PA	12438119, 15052340
510	PP2A	+	Raf_DeP	2573882
511	PP2A	-	Mek	8036991
512	PP2A	-	Erk	10322434
513	PP2A	+/-	Integrins	11839802
514	PP2A	-	SAPK	11856337
515	PP2A	-	PKA	11925100
516	PP2A	+/-	IP3R1	15189149
517	PP2A	-	p38	10322434, 10627275
518	PP2A	-	Akt	10322434, 11701324
519	PP2A	+/-	CaMK	10643559, 11171037, 10322434
520	PP2A	-	PKC	11171037, 10322434
521	PTEN	-	Shc	10427092
522	PTEN	-	Fak	11707510
523	PTEN	-	PIP2_34	11756412
524	PTEN	+	PIP2_45	12088277
525	PTEN	+	PIP_4	15276015
526	PTEN	-	PIP3_345	15464023
527	PTP1b	-	PAK	12215529
528	PTP1b	+/-	EGFR	12424235
529	PTP1b	+	Src	12743027
530	PTPa	+	Src	10354709
531	PTPPEST	-	Crk	15246680
532	PTPPEST	-	Cas	10446041, 11607844
533	PTPPEST	-	WASP	11711533, 14707117
534	Rac	+	MLK2	9561267
535	Rac	+	Mekk4	11274345
536	Rac	+	Mekk3	14634666
537	Rac	+	MLK1	14744254
538	Rac	+	PLD	15052340
539	Rac	+/-	PI5K	18250321
540	Rac	+	PAK	11057896, 10898998
541	Rac	+	Mekk1	11274345, 14581471
542	Rac	-	Cdc42	12729888, 11839802
543	Rac	+	MLK3	9561267, 12209126
544	Raf	+	Mek	7937886
545	Raf	-	MLCP	11711533
546	Raf	-	Raf_Loc	18250321
547	Raf	-	Raf_Rest	18250321
548	Raf_DeP	+/-	Raf_DeP	18250321
549	Raf_DeP	+	Raf_Loc	18250321
550	Raf_DeP	-	Raf_Rest	18250321
551	Raf_Loc	+	Raf	18250321
552	Raf_Loc	-	Raf_DeP	18250321
553	Raf_Loc	+/-	Raf_Loc	18250321
554	Raf_Rest	+	Raf_DeP	18250321
555	Raf_Rest	+/-	Raf_Rest	18250321
556	Ral	+/-	PLD	2171284
557	Ral	+	RalBP1	10712923, 11152757
558	RalBP1	-	Rac	12105416
559	RalBP1	+/-	Cdc42	12480336, 9786927
560	RalGDS	+	Ral	12769687
561	Rap1	+	Tiam	15780587
562	Ras	+	PI3K	12115718
563	Ras	-	RalGDS	12888294
564	Ras	+	Tiam	14519393
565	Ras	+	Mekk1	15674433
566	Ras	+/-	Sos	17075039
567	Ras	+	Raf_Loc	18250321
568	Ras	+	Raf	15664191, 15520807
569	RasGRF_GRP	+	Ras	15489913
570	RasGRF_GRP	+	Rac	11988768, 12829229
571	rb	-	mdm2	12613199
572	rb	-	CyclinA	16873462, 9529602
573	rb	-	CyclinE	16873462, 9529602
574	rb	-	e2f1	16873462, 9529602
575	RGS	-	Gaq	14607243
576	RGS	-	Gai	9430654, 14607243
577	RGS	-	Gas	9430654, 14607243
578	Rho	+	PI4K	9642253
579	Rho	+	PLD	10092663
580	Rho	-	Rac	11231907
581	Rho	+	Mekk1	15674433
582	Rho	+	PTEN	15793569
583	Rho	+/-	PI5K	18250321
584	Rho	+	RhoK	10209151, 14744429
585	RhoGDI	-	Rac	9490022
586	RhoGDI	-	Rho	9490022
587	RhoGDI	-	Cdc42	1826267, 12799181
588	RhoK	+	ARHGAP22	2812848
589	RhoK	+	PI5K	11707510
590	RhoK	+/-	MLCP	15123611, 10209151, 9561846
591	RhoK	+	Myosin	9891784, 12676796
592	RKIP	+	Raf	14654844
593	RKIP	-	GRK	15313400, 15146872
594	SAPK	-	bcl2	10567572
595	SAPK	+	MKPs	10655591
596	SAPK	+	MLK2	12209126, 11278395
597	Sek1	+	p38	10207619
598	Sek1	+	SAPK	10627275, 11063742
599	Shc	+	Grb2	11498013
600	Shc	+	Mekk1	11274345, 9733714
601	SHP2	+	Ras	12628344
602	SHP2	-	p120RasGAP	14560030
603	SHP2	-	Csk	15574420
604	SHP2	-	Gab1	12370245, 12628344
605	SHP2	-	Cbp	14967142, 15845350
606	Slug	-	E-cad	12508111
607	Smac	-	XIAP	20221256, 10929711
608	Smad2	+	smad2_4	8253717
609	smad2_4	+	p15	11283614
610	smad2_4	+	MMP	16407850
611	smad2_4	-	E-cad	17452626
612	smad2_4	+	p27	19525370
613	smad2_4	+	p21	16636667, 15690394
614	Snail	-	E-cad	10655587
615	Sos	+	Ras	11350724
616	Src	-	Cdc42	10600702
617	Src	+	Shc	10623460
618	Src	+	PI3K	10676810
619	Src	+	DGK	11285286
620	Src	-	p120RasGAP	11389730
621	Src	+	Graf	11707510
622	Src	+	Raf	11733498
623	Src	+/-	Csk	11944032
624	Src	+	Mekk2	12471242
625	Src	+	Akt	12600984
626	Src	+	Fak	12606547
627	Src	-	PP2A	12697752
628	Src	+	PI5K	12790797
629	Src	+	Tiam	12810717
630	Src	-	PTEN	12869565
631	Src	+	Cbp	14613929
632	Src	+	Rap1	14712229
633	Src	+	PLC_g	15081369
634	Src	-	Talin	15157154
635	Src	+	WASP	15452139
636	Src	+	GRK	15489914
637	Src	-	RhoGDI	16943322
638	Src	+	p190RhoGAP	10623460, 12480336
639	Src	+	PDK1	11481331, 12177059
640	Src	+	PAK	14506284, 12676796
641	Src	+/-	Integrins	14754902, 15157154
642	Src	+	Vinc	15229287, 15728584
643	Src	+	Crk	15246680, 11069756
644	Src	+	Grb2	15688067, 12640026
645	Src	+	Cas	8672527, 10623460, 10446041
646	Stathmin	+	GEFH1	19377501
647	Stress	+	TAO_1_2	9786855
648	Stress	-	PTP1b	12213605
649	Stress	+	Trx	14691207
650	Stress	+	PTEN	15276015, 12217521
651	Tab_1_2	+	TAK1	14960582
652	TAK1	+	IKK	3357552
653	TAK1	+	Sek1	9779990
654	TAK1	+	MKK3	10209154
655	TAK1	+	NIK	11932422, 11274345
656	TAK1	+	MKK6	12213568, 12471242
657	Talin	+/-	Integrins	12421673
658	Talin	+/-	PI5K	15037311
659	Talin	+	Fak	15246682
660	Talin	+	Vinc	15883197
661	TAO_1_2	+	MKK3	11279118
662	TAO_1_2	+	MKK6	11279118
663	Tgf-b	+	TGFR	19711352
664	TGFR	+	Smad2	18667434
665	Tiam	+	Rac	14519393
666	Tpl2	+	Mek	10487205
667	Tpl2	+	Sek1	10487205
668	Tpl2	+	MKK6	10712927
669	Tpl2	+	MKK3	11274345
670	Tpl2	+/-	NIK	11932422
671	Trafs	+	GCK	11274345
672	Trafs	+	Mekk1	11784851
673	Trafs	+	Tpl2	15833743
674	Trafs	+	Trx	17724081
675	Trafs	+	Tab_1_2	11057897, 10882101
676	Trafs	+	TAK1	12471242, 12445398
677	Trafs	+	Mekk3	14661019, 15001576
678	Trio	+	Fak	12551902
679	Trx	+	ASK1	9743501
680	Trx	-	PKC	12074972
681	WASP	+	Arp_2_3	12473693, 15834156.
682	wip1	-	atm	15870257
683	wip1	+	mdm2	17936559
684	wip1	-	p14arf	18265945
685	wip1	+	mdmx	19808970
686	WNT	+	Frizzled	12454019
687	XIAP	-	Casp-3	11257232
688	XIAP	-	Casp-9	12620238
