# Supplementary material for: Attractor landscape analysis of colorectal tumorigenesis and its reversion
Source: BMC Syst Biol. 2016 Oct 20;10:96. doi: 10.1186/s12918-016-0341-9 (PMC5072344; doi:10.1186/s12918-016-0341-9)
Supplement: Additional file 2: — The Boolean logic descriptions of nodes in the human signaling network. (XLS 3607 kb) [file 12918_2016_341_MOESM2_ESM.xls]

## Sheet: Table S1
The Boolean logic descriptions of nodes in the human signaling network
Node index	Target node	Interaction type	Inputs (interaction links)	Logic description	Reference : PMID
1	A20	+	NF-kappaB	NF-kappaB activates A20 and IkB.	19422837
2	AA	+	PLA2	PLA2 mobilizes AA from phospholipids.	10945826
3	AC	+	Gas	Mechanistic relation of AC was adopted from previously published model in Helikar et al. Logic information is described at http://www.thecellcollective.org.	10075642, 18250321
		+	ECM
		+	Integrins
		+	Gbg_i
		+/-	PKC
4	Actin	+	Myosin	Activated myosin causes increased contraction of actin. Activation of Arp2/3 by N-WASP is required for actin polymerization.	11057896, 15834156
		+	Arp_2_3
5	Akt	+	ILK	Mechanistic relation of Akt was adopted from previously published model in Helikar et al. Logic information is described at http://www.thecellcollective.org.	18250321
		+	PIP3_345
		+	Src
		-	PP2A
		+	PIP2_34
		+	CaMKK
		+	PDK1
		+/-	Akt
6	alpha_12_13_R	+/-	Palpha_12_13_R	Alpha-12_13_R is stimulated by its ligand alpha-12_13_lig. B-arrestin down-regulates GPCR(Palpha_12_13_R) by interrupting the interaction between the receptor and the G-protein.	11313899, 18250321
		+	alpha_12_13_R
		-	B_Arrestin
		+	alpha_12_13_lig
7	alpha_i_R	+/-	Palpha_i_R	Alpha-i_R is stimulated by its ligand alpha-i_lig. b-arrestins uncouple the receptor from the G prot. and may target many GPCRs for internalization in specialized membrane areas.	15180530, 18250321
		+	alpha_i_R
		-	B_Arrestin
		+	alpha_i_lig
8	alpha_q_R	+/-	Palpha_i_R	Alpha-q_R is stimulated by its ligand alpha-q_lig. b-arrestins uncouple the receptor from the G prot. and may target many GPCRs for internalization in specialized membrane areas.	15180530, 18250321
		+	alpha_q_R
		-	B_Arrestin
		+	alpha_q_lig
9	alpha_s_R	+/-	Palpha_s_R	Alpha-s_R is stimulated by its ligand alpha-s_lig. b-arrestins uncouple the receptor from the G prot. and may target many GPCRs for internalization in specialized membrane areas.	15180530, 18250321
		-	B_Arrestin
		+	alpha_s_lig
		+	alpha_s_R
10	AND_3_4	+	Cas	AND_3_4 is positively regulated by Cas.	12517963
11	ARF	+	PIP3_345	Phospholipids are critical to the regulation of ARF and its GEF's and GAP's. Thus, in the model ARF will be positively regulated by PIP2_45 and PIP3_345 in an OR relation.	11295546, 18250321
		+	PIP2_45
		+/-	ARF
12	ARHGAP22	+	RhoK	RhoK activate ARHGAP22.	25780058
13	Arp_2_3	+	WASP	WASP is an activator of Arp_2_3. When WASP is OFF, Arp_2_3 is OFF.	12517700, 18250321
14	ASK1	+	Trx	(Daxx OR Trx) AND !(Daxx AND Akt AND Trx) Daxx is dominant activator of ASK1, and Akt is negative regulator of ASK1.	9743501
		+	Daxx
		+/-	Akt
15	atm	+/-	atm	E2F1 increases the transcription of BRCA1, and atm increases the phosphorylation of BRCA1.	10866324, 10660629, 23169817
		-	cycg
		+	DNA_damage
		+	e2f1
		-	wip1
16	B_Arrestin	+	Palpha_12_13_R	B_Arrestin is activated by GPCR's when they are phosphorylated by GRK. Therefore, Palpha-s_R OR Palpha-q_R OR Palpha-i_R OR Palpha-12_13_R need to be ON to activate B_Arrestin.	10209148, 18250321
		+	Palpha_i_R
		+	Palpha_q_R
		+	Palpha_s_R
17	B_Parvin	+	ILK	ILK is necessary and sufficient to activate B_Parvin.	15630415
18	bax	+/-	bax	bcl2 is negative regulator of bax, but p53 is dominant activator of bax.	23169817, 16710363
		-	bcl2
		+	p53
19	bcl2	+	Akt	Mechanistic relation of bcl2 was adopted from previously published model in Choi et al.	23169817
		+/-	bcl2
		-	Casp-3
		-	p53
		-	SAPK
20	beta-catenin	-	p53	p53 and APC inhibit beta-catenin activity in OR relationship.	11564862, 17081971, 11263497
		-	APC
21	BRCA1	+	atm	E2F1 and atm is positive regulator of BRCA1.	10866324, 10660629
		+	e2f1
22	Ca	-	ExtPump	Ca is turned OFF by external calcium pump(dominant). Ca is turned ON when IP3R is ON.	12716903, 10404636
		+	IP3R1
23	CaM	+	Ca	CaM is activated by Ca.	11114530, 18250321
24	CaMK	+/-	PP2A	PP2A is a negative regulator, but is not dominant to the CaM and CaMKK. CamKK and CaM are activatiors of CaMK in an AND relationship.	15143065, 15143065, 18250321
		+	CaM
		+	CaMKK
25	CaMKK	+/-	PKA	PKA turns off CaMKK, but CaM is dominant. CaM turns on CaMKK.	10366852, 14652114, 18250321
		+	CaM
26	cAMP	+	AC	Activation (creation) of cAMP is through AC. PDE4 is a negative regulator of cAMP (dominant).	12119281, 14641023
		-	PDE4
		+	cAMP
27	Cas	-	PTPPEST	PTPPEST deactivates Cas. Cas is activated by Src AND Fak.	10446041, 10623460, 8672527, 18250321
		+	Fak
		+	Src
		-	Cas
28	Casp-3	+	Casp-8	Casp-8, Casp-9, Casp-3 is negative regulator of XIAP.	19626005, 23169817
		+	Casp-9
		-	XIAP
29	Casp-8	+	FADD	FADD is activator of Casp-8	2137191
30	Casp-9	-	Akt	CytochromeC is activator of Casp-9, but Xiap and Akt inhibit the activity of CytochromeC.	9812896, 10940292, 12620238
		+	CytochromeC
		-	XIAP
31	Cbp	+	Src	Src activates Cbp.	14613929
		-	SHP2	SHP2 is a dominant negative regulator of Cbp.	15845350
32	Cdc20	+	CyclinB	Cdc20 is turn On when CyclinB is activated and Cdh1 is inactivated. Mechanistic relation of Cdc20 was adopted from previously published model in Fumia et al.	2928021, 23922675
		-	Cdh1
33	Cdc42	-	Src	Mechanistic relation of Cdc42 was adopted from previously published model in Helikar et al and Kim et al.	18250321, 25780058
		+/-	Graf
		+	Gbg_i
		+	PAK
		+	Pix_Cool
		+/-	RalBP1
		-	Rac
		+/-	p190RhoGAP
		-	RhoGDI
		+/-	Cdc42
34	Cdh1	+	Cdc20	!(CyclinA AND CyclinB) AND Cdc20. Mechanistic relation of Cdh1 was adopted from previously published model in Fumia et al.	23922675
		-	CyclinA
		-	CyclinB
35	CHK1	+	BRCA1	BRCA1 is activator of CHK1.	2447902
36	Crk	-	PTPPEST	PTPPEST can block Cas/Crk/DOCK180 signaling by dephosphorylating paxillin. (dominant)The main activator of Crk is Cas. Fak OR Src phosphorylation of paxillin is necessary for Crk activation.	11476890, 15246680
		+	Cas
		+	Fak
		+	Src
37	Csk	+/-	Fak	Mechanistic relation of Csk was adopted from previously published model in Helikar et al. Logic information is described at http://www.thecellcollective.org.	18250321
		+/-	Src
		-	SHP2
		+	Cbp
		+	Gbg_12_13
		+	Gbg_i
		+	Gbg_q
		+	PKA
38	cycg	-	p53	p53 is negative regulator of cycg.	23169817
39	CyclinA	+	Cdh1	Mechanistic relation of CyclinA was adopted from previously published model in Fumia et al.	23922675
		+	CyclinA
		+	e2f1
		-	Cdc20
		-	p21
		-	p27
		-	rb
40	CyclinB	-	Cdc20	Mechanistic relation of CyclinB was adopted from previously published model in Fumia et al.	23922675
		-	Cdh1
		-	p21
		-	p27
		-	p53
41	CyclinD	+	Myc	Mechanistic relation of CyclinD was adopted from previously published model in Fumia et al.	23922675
		+	NF-kappaB
		-	p15
		-	p21
		-	p27
		+	beta-catenin
		+	Erk
42	CyclinE	+	e2f1	Mechanistic relation of CyclinE was adopted from previously published model in Fumia et al.	23922675, 15048076
		-	CyclinA
		-	CyclinA
		-	p21
		-	p27
		-	rb
43	CytochromeC	+	p53	CytochromeC is activated by p53, bax and e2f1 in OR relations.	10702305, 9763433, 9560217, 18093951, 12354623
		+	bax
		+	e2f1
44	DAG	+	PLC_g	PLC_g or PLC_B can hydrolyze PIP2_45 to DAG; both are AND to PIP2_45.GK is a negative regulator that inactivates DAG.	11907035, 18250321, 15282562
		+	PLC_B
		+	PIP2_45
		-	DGK
		+/-	DAG
45	Daxx	+	FasR	FasR is positive regulator of Daxx	3302898
46	APC	-	Frizzled	Frizzled is negative regulator of APC.	9707618
47	DGK	+	PA	Mechanistic relation of DGK was adopted from previously published model in Helikar et al. Logic information is described at http://www.thecellcollective.org.	18250321
		+	Src
		+	DAG
		+	Ca
		+	EGFR
		+	PKC
48	DOCK180	+	Cas	DOCK180 is activated by Crk AND Cas AND the recruitment to the plasma membrane by PIP3_345.	10747099, 11607838
		+	PIP3_345
		+	Crk
49	e2f1	-	CyclinA	Logic information of e2f1 was adopted from previously published model in Fumia et al and Choi et al.	23169817, 23922675
		-	CyclinB
		+	atm
		+/-	e2f1
		+	mdm2
		-	p14arf
		-	rb
50	E-cad	+/-	E-cad	Snail and Slug are negative regulator of E-cad, and the activation of smad2_4 increase the inhibitory effect of Slug and Snail.	18799618
		-	Slug
		-	smad2_4
		-	Snail
51	EGFR	+/-	PTP1b	Mechanistic relation of EGFR was adopted from previously published model in Helikar et al. Logic information is described at http://www.thecellcollective.org.	18250321
		+	EGF
		+/-	PKC
		+	alpha_12_13_R
		+	alpha_i_R
		+	alpha_q_R
		+	Ca
		+/-	EGFR
52	Erk	-	MKPs	MKPs and PP2A are negative regulators. Mek activates Erk. As far as dominance; if Erk is ON, then Mek is dominant to the negative regulators. If Erk is OFF, Mek is also dominant. If Erk is ON and everything else[pos. and negative] is OFF, Erk stays ON by itself.	10322434, 12054111
		-	PP2A
		+	Mek
		+	Erk
53	FADD	+	IL1_TNFR	IL1_TNFR OR FasR relationship	3121113, 2194219
		+	FasR
54	Fak	+	Integrins	AND(OR(trio, Talin, integrins, Fak), Src)), PTEN inhibitior. The sequence of FAK autophosphorylation followed by Src phosphorylation is needed for the full activation of FAK. Also, Trio or integrins is needed for FAK autophosphorylation, hence forming an OR relation. Active FAK is assumed to be able to maintain its autophosphorylated state. Hence, the activation condition for FAK is 'AND(OR(Trio,…	25780058
		-	PTEN
		+	Src
		+	Talin
		+/-	Fak
		+	Trio
55	FasR	+	Fas	Fas activates FasR	2938108
56	Frizzled	+	WNT	WNT activates Frizzled	3343325
57	Fyn	+	PI3K	PI3K activates Fyn	25780058
58	Ga_12_13	+/-	Ga_12_13	Mechanistic relation of Ga_12_13 was adopted from previously published model in Helikar et al. Logic information is described at http://www.thecellcollective.org.	18250321
		+/-	Gbg_12_13
		+	alpha_12_13_R
		-	p115RhoGEF
59	Gab1	+/-	Gab1	Mechanistic relation of Gab1 was adopted from previously published model in Helikar et al. Logic information is described at http://www.thecellcollective.org.	18250321
		+	EGFR
		+	Grb2
		+	PIP3_345
		-	SHP2
60	Gai	+/-	Gai	Mechanistic relation of Gai was adopted from previously published model in Helikar et al. Logic information is described at http://www.thecellcollective.org.	18250321
		+/-	Gbg_i
		+	alpha_i_R
		+	alpha_s_lig
		+	PKA
		-	alpha_s_R
		-	RGS
61	Gaq	+/-	Gaq	Mechanistic relation of Gaq was adopted from previously published model in Helikar et al. Logic information is described at http://www.thecellcollective.org.	18250321
		+/-	Gbg_q
		+	alpha_q_R
		-	PLC_B
		-	RGS
62	Gas	+/-	Gas	Mechanistic relation of Gas was adopted from previously published model in Helikar et al. Logic information is described at http://www.thecellcollective.org.	18250321
		+/-	Gbg_s
		+	alpha_s_R
		-	PKA
		-	RGS
63	Gbg_12_13	+	alpha_12_13_R	Mechanistic relation of Gbg_12_13 was adopted from previously published model in Helikar et al. Logic information is described at http://www.thecellcollective.org.	18250321
		+	Ga_12_13
		-	Gbg_12_13
64	Gbg_i	+	alpha_i_R	Mechanistic relation of Gbg_i was adopted from previously published model in Helikar et al. Logic information is described at http://www.thecellcollective.org.	18250321
		+	Gai
		-	Gbg_i
65	Gbg_q	+	alpha_q_R	Mechanistic relation of Gbg_q was adopted from previously published model in Helikar et al. Logic information is described at http://www.thecellcollective.org.	18250321
		+	Gaq
		-	Gbg_q
66	Gbg_s	+	alpha_s_R	Mechanistic relation of Gbg_s was adopted from previously published model in Helikar et al. Logic information is described at http://www.thecellcollective.org.	18250321
		+	Gas
		-	Gbg_s
67	GCK	+	Trafs	Trafs activates GCK.	18250321
68	GEFH1	+	Fak	Fak and Stathmin activate GEFH1 in OR relationship.	25780058, 19377501
		+	Stathmin
69	Graf	+	Fak	Fak and Src activate Graf in AND relgaitonship.	18250321
		+	Src
70	Grb2	+	EGFR	Mechanistic relation of Grb2 was adopted from previously published model in Helikar et al. Logic information is described at http://www.thecellcollective.org.	18250321
		+	Fak
		+	Shc
		+	Src
71	GRK	+/-	PKC	Mechanistic relation of GRK was adopted from previously published model in Helikar et al. Logic information is described at http://www.thecellcollective.org.	18250321
		+	B_Arrestin
		+	Gbg_12_13
		+	Gbg_i
		+	Gbg_q
		+	Gbg_s
		+	PIP2_45
		+	Src
		-	Erk
		-	RKIP
72	IkB	+/-	IkB	NF-KappB OR IKB activate IKB, but IKK is dominant negative regultor of IKB.	17183360, 8096091
		-	IKK
		+	NF-kappaB
73	IKK	-	p53	TAK1 and AKT activate IKK, and A20 blocks IKK phosphorylation by TAK1 and Akt.	22099304‎, 10485711
		-	A20
		+	Akt
		+	TAK1
74	IL1_TNFR	+	IL1_TNF	IL1_TNF activates IL1_TNFR.	11748915, 17673311, 8413882
75	ILK	+	PIP3_345	PIP3_345 activates ILK.	3248195
76	Integrins	+/-	ECM	Mechanistic relation of Integrins was adopted from previously published model in Helikar et al. Logic information is described at http://www.thecellcollective.org.	18250321
		+/-	Integrins
		+/-	PP2A
		+/-	Src
		+/-	Talin
		-	ILK
77	IP3	+	PIP2_45	Mechanistic relation of IP3 was adopted from previously published model in Helikar et al. Logic information is described at http://www.thecellcollective.org.	18250321
		+	PLC_B
		+	PLC_g
78	IP3R1	+/-	PKC	Mechanistic relation of IP3R1 was adopted from previously published model in Helikar et al. Logic information is described at http://www.thecellcollective.org.	18250321
		+/-	Ca
		+/-	PP2A
		+	Gbg_i
		+	IP3
		+	PKA
		-	CaM
		-	IP3R1
79	LARG	+	Fak	Fak and Fyn activate LARG in OR relation.	25780058
		+	Fyn
80	mdm2	+	Akt	Mechanistic relation of mdm2 was adopted from previously published model in Choi et al.	23169817
		-	atm
		+	cycg
		-	CyclinE
		+/-	mdm2
		+	mdmx
		-	p14arf
		+	p53
		-	rb
		+	wip1
81	mdmx	+	Akt	Mechanistic relation of mdm2 was adopted from previously published model in Choi et al.	23169817
		-	atm
		-	mdm2
		+/-	mdmx
		-	p14arf
		+	wip1
82	Mek	+	PAK	Mechanistic relation of Mek was adopted from previously published model in Helikar et al. Logic information is described at http://www.thecellcollective.org.	23169817
		+	Mekk1
		+	Mekk2
		+	Mekk3
		+	Raf
		+	Tpl2
		-	Mek
		-	PP2A
83	Mekk1	+	Cdc42	Mechanistic relation of Mekk1 was adopted from previously published model in Helikar et al. Logic information is described at http://www.thecellcollective.org.	23169817
		+	GCK
		+	Grb2
		+	NIK
		+	Rac
		+	Ras
		+	Rho
		+	Shc
		+	Trafs
84	Mekk2	+	EGFR	Mechanistic relation of Mekk2 was adopted from previously published model in Helikar et al. Logic information is described at http://www.thecellcollective.org.	23169817
		+	Grb2
		+	PI3K
		+	PLC_g
		+	Src
		-	Mekk2
85	Mekk3	+	IL1_TNFR	Mechanistic relation of Mekk3 was adopted from previously published model in Helikar et al. Logic information is described at http://www.thecellcollective.org.	23169817
		+	Rac
		+	Trafs
		-	Gab1
86	Mekk4	+	Cdc42	Cdc42 and Rac activate Mekk4 in OR relation.	23169817
		+	Rac
87	MKK3	+	ASK1	Mechanistic relation of MKK3 was adopted from previously published model in Helikar et al. Logic information is described at http://www.thecellcollective.org.	23169817
		+	Mekk2
		+	Mekk3
		+	Mekk4
		+	MLK1
		+	MLK2
		+	MLK3
		+	PAK
		+	TAK1
		+	TAO_1_2
		+	Tpl2
88	MKK6	+	ASK1	Mechanistic relation of MKK6 was adopted from previously published model in Helikar et al. Logic information is described at http://www.thecellcollective.org.	23169817
		+	Mekk4
		+	MLK3
		+	PAK
		+	TAK1
		+	TAO_1_2
		+	Tpl2
89	MKK7	+	ASK1	Mechanistic relation of MKK7 was adopted from previously published model in Helikar et al. Logic information is described at http://www.thecellcollective.org.	23169817
		+	Mekk1
		+	Mekk2
		+	Mekk3
		+	Mekk4
		+	MLK1
		+	MLK2
		+	MLK3
90	MKPs	+	cAMP	Mechanistic relation of MKPs was adopted from previously published model in Helikar et al. Logic information is described at http://www.thecellcollective.org.	23169817
		+	Erk
		+	p38
		+	SAPK
91	MLCK	+	CaM	Mechanistic relation of MLCK was adopted from previously published model in Helikar et al. Logic information is described at http://www.thecellcollective.org.	23169817
		+	Erk
		-	PAK
		-	PKA
92	MLCP	+/-	PKA	Mechanistic relation of MLCP was adopted from previously published model in Helikar et al. Logic information is described at http://www.thecellcollective.org.	23169817
		+/-	RhoK
		-	ILK
		-	PAK
		-	PKC
		-	Raf
93	MLK1	+	Cdc42	MLK1 is activated by Cdc42 and Rac in OR relationship.	23169817
		+	Rac
94	MLK2	+	Cdc42	MLK2 is activated by Rac and Cdc42 in OR relationship.	23169817
		+	Rac
		+	SAPK
95	MLK3	+	Cdc42	MLK3 is activated by Rac and Cdc42 or the IL1-TNFR .	23169817
		+	IL1_TNFR
		+	Rac
96	MMP	+	beta-catenin	Erk, beta-catenin and NF-kappaB is positive regulator of MMP, and smad2/4 negatively regulated MMP activation.	15006646, 11112697
		+	Erk
		+	MMP
		+	NF-kappaB
		-	smad2_4
97	Myc	+	Erk	Myc is activated by Erk	23169817
98	Myosin	+/-	Myosin	Mechanistic relation of Myosin was adopted from previously published model in Helikar et al. Logic information is described at http://www.thecellcollective.org.	23169817
		+	CaM
		+	ILK
		+	MLCK
		+	PAK
		+	RhoK
		-	MLCP
99	Nck	+	Cas	Cas and EGFR activate Nck in OR relation.	23169817
		+	EGFR
100	NF-kappaB	-	IkB	IKB inhibits NF-KappB	19770031, 2172941, 2199059
101	NIK	+/-	Tpl2	Nck and TAK1 activate NIK in OR relation.	23169817
		+	Nck
		+	TAK1
102	p115RhoGEF	+	Ga_12_13	Ga_12_13 and PIP3_345 activate p115RhoGEF in OR relationship.	23169817
		+	PIP3_345
103	p120RasGAP	+	Ca	Mechanistic relation of p120RasGAP was adopted from previously published model in Helikar et al. Logic information is described at http://www.thecellcollective.org.	23169817
		+	EGFR
		+	PIP2_34
		+	PIP2_45
		+	PIP3_345
		-	Fak
		-	SHP2
		-	Src
104	p14arf	+	DNA_damage	Mechanistic relation of p14arf was adopted from previously published model in Choi et al.	23169817
		+	e2f1
		+/-	p14arf
		-	p53
		-	wip1
105	p15	+	smad2_4	p15 is positively regulated by smad2_4	12429655
106	p190RhoGAP	+	Fak	p190RhoGAP is positively regulated by Fak and Src, and p120RasGAP inhibits the activation of p190RhoGAP	23169817, 25780058
		+	Src
		-	p120RasGAP
		-	p190RhoGAP
107	p190RhoGEF	+	Fak	p190RhoGEF is activated by Fak	25780058
108	p21	+	smad2_4	Mechanistic relation of p21 was adopted from previously published model in Choi et al and Fumia et al.	23922675, 23169817
		-	Myc
		-	Akt
		-	mdm2
		+/-	p21
		+	p53
109	p27	+	smad2_4	Mechanistic relation of p27 was adopted from previously published model in Fumia et al.	23922675
		-	Akt
		-	CyclinA
		-	CyclinA
		-	CyclinB
		-	CyclinD
		-	Myc
110	p38	+/-	p38	Mechanistic relation of p38 was adopted from previously published model in Helikar et al. Logic information is described at http://www.thecellcollective.org.	18250321
		+	MKK3
		+	MKK6
		+	Sek1
		-	MKPs
		-	PP2A
111	p53	-	bcl2	p53 is activated by atm, but p53 is OFF when both mdm2 and mdmx is ON. Mechanistic relation of p53 was adopted from previously published model in Choi et al.	23169817
		+	atm
		-	mdm2
		-	mdmx
		+/-	p53
112	p90RSK	+	Erk	Erk is dominant activator of p90RSK.	18250321
		+	PDK1
		-	p90RSK
113	PA	+	PLD	PLD is activator of PA	18250321
114	PAK	+/-	PDK1	Mechanistic relation of PAK was adopted from previously published model in Helikar et al. Logic information is described at http://www.thecellcollective.org.	18250321
		+	Cdc42
		+	Grb2
		+	Nck
		+	PAK
		+	Rac
		+	Src
		-	Akt
		-	PKA
		-	PTP1b
115	Palpha_12_13_R	+	alpha_12_13_R	Mechanistic relation of Palpha_12_13_R was adopted from previously published model in Helikar et al. Logic information is described at http://www.thecellcollective.org.	18250321
		+	GRK
116	Palpha_i_R	+	alpha_i_R	Mechanistic relation of Palpha_i_R was adopted from previously published model in Helikar et al. Logic information is described at http://www.thecellcollective.org.	18250321
		+	GRK
117	Palpha_q_R	+	alpha_q_R	Mechanistic relation of Palpha_q_R was adopted from previously published model in Helikar et al. Logic information is described at http://www.thecellcollective.org.	18250321
		+	GRK
118	Palpha_s_R	+	alpha_s_R	Mechanistic relation of Palpha_s_R was adopted from previously published model in Helikar et al. Logic information is described at http://www.thecellcollective.org.	18250321
		+	GRK
119	PDE4	+	B_Arrestin	B_Arrestin is required for the recruitment of PDE4 to the GPCR and is therefore necessary for PDE4 activation. PKA is dominant to Erk.	18250321
		+	PKA
		-	Erk
120	PDK1	+	p90RSK	p90RSK and Src are activator of PDK1 in AND relationship.	18250321
		+	Src
121	PI3K	+	Crk	One of the activation of Crk, EGFR, Fak, Gab1, Gbg_i, Ras and Src are necessary for PI3K activation.	18250321
		+	EGFR
		+	Fak
		+	Gab1
		+	Gbg_i
		+	Ras
		+	Src
122	PI4K	+	ARF	ARF, Gai, Gaq, PKC and Rho activate PI4K in OR relationship.	18250321
		+	Gai
		+	Gaq
		+	PKC
		+	Rho
123	PI5K	+/-	Rac	Mechanistic relation of PI5K was adopted from previously published model in Helikar et al. Logic information is described at http://www.thecellcollective.org.	18250321
		+/-	Rho
		+/-	PI5K
		+/-	Talin
		+	ARF
		+	Fak
		+	PA
		+	RhoK
		+	Src
124	PIP_4	+/-	PIP_4	Mechanistic relation of PIP_4 was adopted from previously published model in Helikar et al. Logic information is described at http://www.thecellcollective.org.	18250321
		+	PI4K
		+	PIP2_34
		+	PTEN
		-	PI3K
		-	PI5K
125	PIP2_34	+/-	PIP2_34	Mechanistic relation of PIP2_34 was adopted from previously published model in Helikar et al. Logic information is described at http://www.thecellcollective.org.	18250321
		+	PI3K
		+	PI4K
		-	PI5K
		-	PTEN
126	PIP2_45	+/-	PI3K	Mechanistic relation of PIP2_45 was adopted from previously published model in Helikar et al. Logic information is described at http://www.thecellcollective.org.	18250321
		+/-	PLC_B
		+/-	PLC_g
		+	PI4K
		+	PI5K
		+	PIP2_45
		+	PIP3_345
		+	PTEN
127	PIP3_345	+	PI3K	Mechanistic relation of PIP3_345 was adopted from previously published model in Helikar et al. Logic information is described at http://www.thecellcollective.org.	18250321
		+	PI5K
		+	PIP2_34
		+	PIP2_45
		-	PIP3_345
		-	PTEN
128	Pix_Cool	+	B_Parvin	Mechanistic relation of Pix_cool was adopted from previously published model in Helikar et al. Logic information is described at http://www.thecellcollective.org.	18250321
		+	PIP2_34
		+	PIP3_345
129	PKA	+/-	PKA	PP2A is a negative regulator (dominant), and deactivates PKA if PKA is ON. cAMP and PDK1 are activator of PKA.	18250321
		+	cAMP
		+	PDK1
		-	PP2A
130	PKC	+/-	PKC	Mechanistic relation of PKC was adopted from previously published model in Helikar et al. Logic information is described at http://www.thecellcollective.org.	18250321
		+	AA
		+	Ca
		+	DAG
		+	PKC_primed
		-	PP2A
		-	Trx
131	PKC_primed	+/-	PKC_primed	PDK1 is activator of PKC_primed, but PKC inhibits PKC_primed activity.	18250321
		+	PDK1
		-	PKC
132	PLA2	+	Ca	Mechanistic relation of PLA2 was adopted from previously published model in Helikar et al. Logic information is described at http://www.thecellcollective.org.	18250321
		+	CaMK
		+	Erk
		+	PIP2_45
		+	PIP3_345
133	PLC_B	+	Gaq	Mechanistic relation of PLC_B was adopted from previously published model in Helikar et al. Logic information is described at http://www.thecellcollective.org.	18250321
		+	Gbg_i
		+	PLC_B
		-	PKA
134	PLC_g	+/-	EGFR	Mechanistic relation of PLC_g was adopted from previously published model in Helikar et al. Logic information is described at http://www.thecellcollective.org.	18250321
		+	Fak
		+	PIP3_345
		+	Src
		-	AA
		-	PA
135	PLD	+/-	Ral	Mechanistic relation of PLD was adopted from previously published model in Helikar et al. Logic information is described at http://www.thecellcollective.org.	18250321
		+	Actin
		+	ARF
		+	Cdc42
		+	PIP2_45
		+	PIP3_345
		+	PKC
		+	Rac
		+	Rho
136	PP2A	+	cAMP	Src OR EGFR are negative regulators of PP2A. However, PP2A seems to inactivate Src, therefore the effect of Src will fall out of the logic. cAMP can activate PP2A, also, PP2A can reactivate itself	18250321
		+	PP2A
		-	Src
		-	EGFR
137	PTEN	+	Cdc42	Mechanistic relation of PTEN was adopted from previously published model in Helikar et al and Fumia et al.	18250321, 23922675
		+	PI3K
		+	Pix_Cool
		+	Rho
		+	Stress
		-	PTEN
		-	Src
		+	p53
138	PTP1b	-	EGF	PTP1b activates when EGFR, Stress is OFF.	18250321
		-	EGFR
		-	Stress
139	PTPa	+	PKC	PKC activates PTPa	18250321
140	PTPPEST	+	ECM	Integrins AND ECM activate PTPPEST. PKC OR PKA are negative regulators of PTPPEST.	18250321
		+	Integrins
		-	PKA
		-	PKC
141	Rac	+/-	Akt	Mechanistic relation of Rac was adopted from previously published model in Helikar et al and Kim et al.	18250321, 25780058
		+/-	Cdc42
		+/-	Gbg_i
		+/-	PAK
		+	DOCK180
		+	ECM
		+	Integrins
		+	Pix_Cool
		+	RasGRF_GRP
		+	Tiam
		-	p190RhoGAP
		-	Rac
		-	RalBP1
		-	RhoGDI
		-	Rho
142	Raf	+/-	Raf	Mechanistic relation of Raf was adopted from previously published model in Helikar et al. Logic information is described at http://www.thecellcollective.org.	18250321
		+	PAK
		+	Raf_Loc
		+	Ras
		+	RKIP
		+	Src
		-	Akt
		-	Erk
		-	PKA
143	Raf_DeP	+/-	Raf_DeP	Mechanistic relation of Raf_Dep was adopted from previously published model in Helikar et al. Logic information is described at http://www.thecellcollective.org.	18250321
		+	PP2A
		+	Raf_Rest
		-	Raf_Loc
144	Raf_Loc	+/-	Raf_Loc	Mechanistic relation of Raf_Loc was adopted from previously published model in Helikar et al. Logic information is described at http://www.thecellcollective.org.	18250321
		+	Raf_DeP
		+	Ras
		-	Raf
145	Raf_Rest	+/-	Raf_Rest	Mechanistic relation of Raf_Rest was adopted from previously published model in Helikar et al. Logic information is described at http://www.thecellcollective.org.	18250321
		-	Raf
		-	Raf_DeP
146	Ral	+	AND_3_4	AND_3_4, CaM and RalGDS activate Ral by AND relationship.	18250321
		+	CaM
		+	RalGDS
147	RalBP1	+	Ral	Ral activates RalBP1	18250321
148	RalGDS	+	alpha_12_13_R	Mechanistic relation of RalGDS was adopted from previously published model in Helikar et al. Logic information is described at http://www.thecellcollective.org.	18250321
		+	alpha_i_R
		+	alpha_q_R
		+	alpha_s_R
		+	B_Arrestin
		-	PDK1
		-	PIP3_345
		-	PKC
		-	Ras
149	Rap1	+	CaMK	Mechanistic relation of Rap1 was adopted from previously published model in Helikar et al. Logic information is described at http://www.thecellcollective.org.	18250321
		+	cAMP
		+	PKA
		+	Src
		-	Gai
		-	Rap1
150	Ras	+/-	p120RasGAP	RasGRF_GRP, SHP2, Sos are activators of Ras.	18250321, 25780058
		+	RasGRF_GRP
		+	SHP2
		+	Sos
151	RasGRF_GRP	+	CaM	Mechanistic relation of RasGRF_GRP was adopted from previously published model in Helikar et al. Logic information is described at http://www.thecellcollective.org.	18250321
		+	Cdc42
		+	DAG
152	rb	+	atm	Rb can be activated when non of the cyclin's are active. Atm is positive regulator of rb. Logic information of rb was adopted from Choi et al and Fumia et al.	23169817, 23922675
		-	Casp-3
		-	CyclinD
		-	CyclinE
		-	mdm2
		+/-	rb
153	RGS	+	CaM	CaM and PIP3_345 activate RGS in AND relationship.	18250321
		+	PIP3_345
154	Rho	+/-	Rho	Mechanistic relation of Rho was adopted from previously published model in Kim et al.	25780058
		-	Graf
		-	p190RhoGAP
		-	PKA
		-	RhoGDI
		+	p115RhoGEF
155	RhoGDI	-	AA	AA, PIP2_45, PKC and Src are all negative regulators of RhoGDI. They are in an OR relationship.	25780058
		-	PIP2_45
		-	PKC
		-	Src
156	RhoK	+	Rho	Rho activates RhoK	25780058
157	RKIP	+	PKC	RKIP is activated by PKC	18250321
158	SAPK	+	MKK7	MKK7 OR SEK1 activate SAPK. SAPK is deactivated by PP2A OR MKPs when SAPK is ON. They are made dominant.	18250321
		+	Sek1
		-	MKPs
		-	PP2A
		-	SAPK
159	Sek1	+	ASK1	Mechanistic relation of Sek1 was adopted from previously published model in Helikar et al. Logic information is described at http://www.thecellcollective.org.	18250321
		+	Mekk1
		+	Mekk2
		+	Mekk3
		+	Mekk4
		+	MLK1
		+	MLK2
		+	MLK3
		+	TAK1
		+	Tpl2
160	Shc	+	EGFR	EGFR, Fak and Src activates Shc. PTEN dephosphorylates Shc.	25780058
		+	Fak
		+	Src
		-	PTEN
		+/-	Shc
161	SHP2	+	Gab1	Gab1 is positive regulator of SHP2.	18250321
162	Slug	-	p53	beta-catenin and Erk activates Slug. P53 is a dominant negative regulator of Slug.	17854061, 18716062
		+	beta-catenin
		+	Erk
163	Smac	+	bax	Smac is activated by bax.	2474652
164	Smad2	+	IL1_TNFR	Smad2 is activated by IL1_TNFR and TGFR.	3145778, 3056018
		+	TGFR
165	smad2_4	+	Smad2	smad2_4 is activated by Smad2.	12957874, 11074002
166	Snail	-	p53	p53 is a dominant negative regulator of Snail	3206336, 3355968, 17490644
		+	Erk
167	Sos	+/-	PIP2_45	Mechanistic relation of Sos was adopted from previously published model in Helikar et al. Logic information is described at http://www.thecellcollective.org.	18250321, 25780058
		+/-	Ras
		+	Crk
		+	Grb2
		+	Nck
		+	PIP3_345
		-	Erk
168	Src	+/-	PKA	Mechanistic relation of Src was adopted from previously published model in Helikar et al. Logic information is described at http://www.thecellcollective.org.	18250321
		+	alpha_s_R
		+	B_Arrestin
		+	Cas
		+	EGFR
		+	Fak
		+	Gai
		+	Gas
		+	PTP1b
		+	PTPa
		-	Csk
		-	Src
169	Stathmin	-	Erk	Erk and PAK is negative regulator of Stathmin.	25780058, 3179504
		-	PAK
170	Tab_1_2	+	Trafs	Tab_1_2 is activated by Trafs. p38 is a dominant negative regulator of Tab_1_2.	18250321, 19393267
		-	p38
171	TAK1	+	Tab_1_2	TAK1 is activated by Tab1, IL1_TNFR, Trafs. TAK1 is on when at least two of the three activators are turn on.	18535581, 20060931
		+	IL1_TNFR
		-	A20
		+	Trafs
172	Talin	+/-	PKC	Mechanistic relation of Talin was adopted from previously published model in Helikar et al. Logic information is described at http://www.thecellcollective.org.	18250321
		+/-	Talin
		+	PIP2_45
		-	Src
173	TAO_1_2	+	Stress	TAO_1_2 is activated by stress	18250321
174	TGFR	+	Tgf-b	TGRF is activated by Tgf-b signal.	18276933
175	Tiam	+	CaMK	Mechanistic relation of Tiam was adopted from previously published model in Helikar et al. Logic information is described at http://www.thecellcollective.org.	18250321
		+	PIP2_34
		+	PIP2_45
		+	PIP3_345
		+	PKC
		+	Rap1
		+	Ras
		+	Src
176	Tpl2	+	Trafs	Trafs activates Tpl2.	18250321
177	Trafs	+	IL1_TNFR	Trafs is activated by IL1_TNFR	18250321
178	Trio	+	Fak	Trio is activated by Fak.	25780058
179	Trx	+	Stress	Trx is normally OFF and is turned on by Stress.	18250321
		+	Trafs
180	VAV2	+	EGFR	EGFR and PI3K are positive regulators of VAV2. The activation of VAV2 reguire both the activity of EGFR and PI3K	25780058
		+	PI3K
181	Vinc	+	Actin	Vinc is ON when Src AND Talin are ON. Actin binding to Vinc can be displaced by PIP2_45. In this case, Vinc will turn OFF (unless Src is ON) because Vinc's autoinhibition is dominant to the activating effect of Talin.	18250321
		+	Src
		+	Talin
		+	Vinc
		+/-	PIP2_45
182	WASP	+/-	Crk	Cdc42 activates WASP and Crk is in an AND with Cdc42. Ccd42 AND Crk are necessary, but they also require either the activity of Nck OR Grb2, or the activity of PIP2_45. Finally, phophorylation by either Src OR Fak is required for WASP activity. PTPPEST negatively regulates the phosphorylation of WASP, and there is evidence that it works against the phosphorylation of the Src family kinases.	18250321
		+	Cdc42
		+	Fak
		+	Grb2
		+	Nck
		+	PIP2_45
		+	Src
		-	PTPPEST
183	wip1	+	p53	Wip1 is induced upon DNA damage in a p53-dependent manner.	23169817
		+/-	wip1
184	XIAP	-	Smac	Smac inhibits XIAP	18250321
