# Supplementary material for: Attractor landscape analysis of colorectal tumorigenesis and its reversion
Source: BMC Syst Biol. 2016 Oct 20;10:96. doi: 10.1186/s12918-016-0341-9 (PMC5072344; doi:10.1186/s12918-016-0341-9)
Supplement: Additional file 3: — The Boolean logic tables of nodes in the human signaling network. Each text file contains a logic table for individual signaling component of the human signaling network. The file name of each text file denotes a target molecule. In the files, each column except the last one displays the name of the source nodes and all possible activity conditions. The last column describes the activity state of the target nodes for each regulating condition of the source nodes. For the 197 nodes of the human signalling network, the 184 text files (except 13 input nodes) are included in Additional file 3. (ZIP 102 kb) [file 12918_2016_341_MOESM3_ESM.zip › CyclinA.txt]

Cdc20	rb	p21	p27	e2f1	Cdh1	CyclinA	CyclinA
0	0	0	0	0	0	0	0
0	0	0	0	0	0	1	1
0	0	0	0	0	1	0	1
0	0	0	0	0	1	1	1
0	0	0	0	1	0	0	1
0	0	0	0	1	0	1	1
0	0	0	0	1	1	0	1
0	0	0	0	1	1	1	1
0	0	0	1	0	0	0	0
0	0	0	1	0	0	1	0
0	0	0	1	0	1	0	0
0	0	0	1	0	1	1	1
0	0	0	1	1	0	0	0
0	0	0	1	1	0	1	1
0	0	0	1	1	1	0	1
0	0	0	1	1	1	1	1
0	0	1	0	0	0	0	0
0	0	1	0	0	0	1	0
0	0	1	0	0	1	0	0
0	0	1	0	0	1	1	1
0	0	1	0	1	0	0	0
0	0	1	0	1	0	1	1
0	0	1	0	1	1	0	1
0	0	1	0	1	1	1	1
0	0	1	1	0	0	0	0
0	0	1	1	0	0	1	0
0	0	1	1	0	1	0	0
0	0	1	1	0	1	1	0
0	0	1	1	1	0	0	0
0	0	1	1	1	0	1	0
0	0	1	1	1	1	0	0
0	0	1	1	1	1	1	1
0	1	0	0	0	0	0	0
0	1	0	0	0	0	1	0
0	1	0	0	0	1	0	0
0	1	0	0	0	1	1	1
0	1	0	0	1	0	0	0
0	1	0	0	1	0	1	1
0	1	0	0	1	1	0	1
0	1	0	0	1	1	1	1
0	1	0	1	0	0	0	0
0	1	0	1	0	0	1	0
0	1	0	1	0	1	0	0
0	1	0	1	0	1	1	0
0	1	0	1	1	0	0	0
0	1	0	1	1	0	1	0
0	1	0	1	1	1	0	0
0	1	0	1	1	1	1	1
0	1	1	0	0	0	0	0
0	1	1	0	0	0	1	0
0	1	1	0	0	1	0	0
0	1	1	0	0	1	1	0
0	1	1	0	1	0	0	0
0	1	1	0	1	0	1	0
0	1	1	0	1	1	0	0
0	1	1	0	1	1	1	1
0	1	1	1	0	0	0	0
0	1	1	1	0	0	1	0
0	1	1	1	0	1	0	0
0	1	1	1	0	1	1	0
0	1	1	1	1	0	0	0
0	1	1	1	1	0	1	0
0	1	1	1	1	1	0	0
0	1	1	1	1	1	1	0
1	0	0	0	0	0	0	0
1	0	0	0	0	0	1	0
1	0	0	0	0	1	0	0
1	0	0	0	0	1	1	1
1	0	0	0	1	0	0	0
1	0	0	0	1	0	1	1
1	0	0	0	1	1	0	1
1	0	0	0	1	1	1	1
1	0	0	1	0	0	0	0
1	0	0	1	0	0	1	0
1	0	0	1	0	1	0	0
1	0	0	1	0	1	1	0
1	0	0	1	1	0	0	0
1	0	0	1	1	0	1	0
1	0	0	1	1	1	0	0
1	0	0	1	1	1	1	1
1	0	1	0	0	0	0	0
1	0	1	0	0	0	1	0
1	0	1	0	0	1	0	0
1	0	1	0	0	1	1	0
1	0	1	0	1	0	0	0
1	0	1	0	1	0	1	0
1	0	1	0	1	1	0	0
1	0	1	0	1	1	1	1
1	0	1	1	0	0	0	0
1	0	1	1	0	0	1	0
1	0	1	1	0	1	0	0
1	0	1	1	0	1	1	0
1	0	1	1	1	0	0	0
1	0	1	1	1	0	1	0
1	0	1	1	1	1	0	0
1	0	1	1	1	1	1	0
1	1	0	0	0	0	0	0
1	1	0	0	0	0	1	0
1	1	0	0	0	1	0	0
1	1	0	0	0	1	1	0
1	1	0	0	1	0	0	0
1	1	0	0	1	0	1	0
1	1	0	0	1	1	0	0
1	1	0	0	1	1	1	1
1	1	0	1	0	0	0	0
1	1	0	1	0	0	1	0
1	1	0	1	0	1	0	0
1	1	0	1	0	1	1	0
1	1	0	1	1	0	0	0
1	1	0	1	1	0	1	0
1	1	0	1	1	1	0	0
1	1	0	1	1	1	1	0
1	1	1	0	0	0	0	0
1	1	1	0	0	0	1	0
1	1	1	0	0	1	0	0
1	1	1	0	0	1	1	0
1	1	1	0	1	0	0	0
1	1	1	0	1	0	1	0
1	1	1	0	1	1	0	0
1	1	1	0	1	1	1	0
1	1	1	1	0	0	0	0
1	1	1	1	0	0	1	0
1	1	1	1	0	1	0	0
1	1	1	1	0	1	1	0
1	1	1	1	1	0	0	0
1	1	1	1	1	0	1	0
1	1	1	1	1	1	0	0
1	1	1	1	1	1	1	0
