# Supplementary material for: Attractor landscape analysis of colorectal tumorigenesis and its reversion
Source: BMC Syst Biol. 2016 Oct 20;10:96. doi: 10.1186/s12918-016-0341-9 (PMC5072344; doi:10.1186/s12918-016-0341-9)
Supplement: Additional file 3: — The Boolean logic tables of nodes in the human signaling network. Each text file contains a logic table for individual signaling component of the human signaling network. The file name of each text file denotes a target molecule. In the files, each column except the last one displays the name of the source nodes and all possible activity conditions. The last column describes the activity state of the target nodes for each regulating condition of the source nodes. For the 197 nodes of the human signalling network, the 184 text files (except 13 input nodes) are included in Additional file 3. (ZIP 102 kb) [file 12918_2016_341_MOESM3_ESM.zip › RalGDS.txt]

PKC	B_Arrestin	PDK1	Ras	PIP3_345	alpha_12_13_R	alpha_s_R	alpha_q_R	alpha_i_R	RalGDS
0	0	0	0	0	0	0	0	0	0
0	0	0	0	0	0	0	0	1	0
0	0	0	0	0	0	0	1	0	0
0	0	0	0	0	0	0	1	1	0
0	0	0	0	0	0	1	0	0	0
0	0	0	0	0	0	1	0	1	0
0	0	0	0	0	0	1	1	0	0
0	0	0	0	0	0	1	1	1	0
0	0	0	0	0	1	0	0	0	0
0	0	0	0	0	1	0	0	1	0
0	0	0	0	0	1	0	1	0	0
0	0	0	0	0	1	0	1	1	0
0	0	0	0	0	1	1	0	0	0
0	0	0	0	0	1	1	0	1	0
0	0	0	0	0	1	1	1	0	0
0	0	0	0	0	1	1	1	1	0
0	0	0	0	1	0	0	0	0	0
0	0	0	0	1	0	0	0	1	0
0	0	0	0	1	0	0	1	0	0
0	0	0	0	1	0	0	1	1	0
0	0	0	0	1	0	1	0	0	0
0	0	0	0	1	0	1	0	1	0
0	0	0	0	1	0	1	1	0	0
0	0	0	0	1	0	1	1	1	0
0	0	0	0	1	1	0	0	0	0
0	0	0	0	1	1	0	0	1	0
0	0	0	0	1	1	0	1	0	0
0	0	0	0	1	1	0	1	1	0
0	0	0	0	1	1	1	0	0	0
0	0	0	0	1	1	1	0	1	0
0	0	0	0	1	1	1	1	0	0
0	0	0	0	1	1	1	1	1	0
0	0	0	1	0	0	0	0	0	0
0	0	0	1	0	0	0	0	1	0
0	0	0	1	0	0	0	1	0	0
0	0	0	1	0	0	0	1	1	0
0	0	0	1	0	0	1	0	0	0
0	0	0	1	0	0	1	0	1	0
0	0	0	1	0	0	1	1	0	0
0	0	0	1	0	0	1	1	1	0
0	0	0	1	0	1	0	0	0	0
0	0	0	1	0	1	0	0	1	0
0	0	0	1	0	1	0	1	0	0
0	0	0	1	0	1	0	1	1	0
0	0	0	1	0	1	1	0	0	0
0	0	0	1	0	1	1	0	1	0
0	0	0	1	0	1	1	1	0	0
0	0	0	1	0	1	1	1	1	0
0	0	0	1	1	0	0	0	0	0
0	0	0	1	1	0	0	0	1	0
0	0	0	1	1	0	0	1	0	0
0	0	0	1	1	0	0	1	1	0
0	0	0	1	1	0	1	0	0	0
0	0	0	1	1	0	1	0	1	0
0	0	0	1	1	0	1	1	0	0
0	0	0	1	1	0	1	1	1	0
0	0	0	1	1	1	0	0	0	0
0	0	0	1	1	1	0	0	1	0
0	0	0	1	1	1	0	1	0	0
0	0	0	1	1	1	0	1	1	0
0	0	0	1	1	1	1	0	0	0
0	0	0	1	1	1	1	0	1	0
0	0	0	1	1	1	1	1	0	0
0	0	0	1	1	1	1	1	1	0
0	0	1	0	0	0	0	0	0	0
0	0	1	0	0	0	0	0	1	0
0	0	1	0	0	0	0	1	0	0
0	0	1	0	0	0	0	1	1	0
0	0	1	0	0	0	1	0	0	0
0	0	1	0	0	0	1	0	1	0
0	0	1	0	0	0	1	1	0	0
0	0	1	0	0	0	1	1	1	0
0	0	1	0	0	1	0	0	0	0
0	0	1	0	0	1	0	0	1	0
0	0	1	0	0	1	0	1	0	0
0	0	1	0	0	1	0	1	1	0
0	0	1	0	0	1	1	0	0	0
0	0	1	0	0	1	1	0	1	0
0	0	1	0	0	1	1	1	0	0
0	0	1	0	0	1	1	1	1	0
0	0	1	0	1	0	0	0	0	0
0	0	1	0	1	0	0	0	1	0
0	0	1	0	1	0	0	1	0	0
0	0	1	0	1	0	0	1	1	0
0	0	1	0	1	0	1	0	0	0
0	0	1	0	1	0	1	0	1	0
0	0	1	0	1	0	1	1	0	0
0	0	1	0	1	0	1	1	1	0
0	0	1	0	1	1	0	0	0	0
0	0	1	0	1	1	0	0	1	0
0	0	1	0	1	1	0	1	0	0
0	0	1	0	1	1	0	1	1	0
0	0	1	0	1	1	1	0	0	0
0	0	1	0	1	1	1	0	1	0
0	0	1	0	1	1	1	1	0	0
0	0	1	0	1	1	1	1	1	0
0	0	1	1	0	0	0	0	0	0
0	0	1	1	0	0	0	0	1	0
0	0	1	1	0	0	0	1	0	0
0	0	1	1	0	0	0	1	1	0
0	0	1	1	0	0	1	0	0	0
0	0	1	1	0	0	1	0	1	0
0	0	1	1	0	0	1	1	0	0
0	0	1	1	0	0	1	1	1	0
0	0	1	1	0	1	0	0	0	0
0	0	1	1	0	1	0	0	1	0
0	0	1	1	0	1	0	1	0	0
0	0	1	1	0	1	0	1	1	0
0	0	1	1	0	1	1	0	0	0
0	0	1	1	0	1	1	0	1	0
0	0	1	1	0	1	1	1	0	0
0	0	1	1	0	1	1	1	1	0
0	0	1	1	1	0	0	0	0	0
0	0	1	1	1	0	0	0	1	0
0	0	1	1	1	0	0	1	0	0
0	0	1	1	1	0	0	1	1	0
0	0	1	1	1	0	1	0	0	0
0	0	1	1	1	0	1	0	1	0
0	0	1	1	1	0	1	1	0	0
0	0	1	1	1	0	1	1	1	0
0	0	1	1	1	1	0	0	0	0
0	0	1	1	1	1	0	0	1	0
0	0	1	1	1	1	0	1	0	0
0	0	1	1	1	1	0	1	1	0
0	0	1	1	1	1	1	0	0	0
0	0	1	1	1	1	1	0	1	0
0	0	1	1	1	1	1	1	0	0
0	0	1	1	1	1	1	1	1	0
0	1	0	0	0	0	0	0	0	0
0	1	0	0	0	0	0	0	1	1
0	1	0	0	0	0	0	1	0	1
0	1	0	0	0	0	0	1	1	1
0	1	0	0	0	0	1	0	0	1
0	1	0	0	0	0	1	0	1	1
0	1	0	0	0	0	1	1	0	1
0	1	0	0	0	0	1	1	1	1
0	1	0	0	0	1	0	0	0	1
0	1	0	0	0	1	0	0	1	1
0	1	0	0	0	1	0	1	0	1
0	1	0	0	0	1	0	1	1	1
0	1	0	0	0	1	1	0	0	1
0	1	0	0	0	1	1	0	1	1
0	1	0	0	0	1	1	1	0	1
0	1	0	0	0	1	1	1	1	1
0	1	0	0	1	0	0	0	0	0
0	1	0	0	1	0	0	0	1	1
0	1	0	0	1	0	0	1	0	1
0	1	0	0	1	0	0	1	1	1
0	1	0	0	1	0	1	0	0	1
0	1	0	0	1	0	1	0	1	1
0	1	0	0	1	0	1	1	0	1
0	1	0	0	1	0	1	1	1	1
0	1	0	0	1	1	0	0	0	1
0	1	0	0	1	1	0	0	1	1
0	1	0	0	1	1	0	1	0	1
0	1	0	0	1	1	0	1	1	1
0	1	0	0	1	1	1	0	0	1
0	1	0	0	1	1	1	0	1	1
0	1	0	0	1	1	1	1	0	1
0	1	0	0	1	1	1	1	1	1
0	1	0	1	0	0	0	0	0	0
0	1	0	1	0	0	0	0	1	1
0	1	0	1	0	0	0	1	0	1
0	1	0	1	0	0	0	1	1	1
0	1	0	1	0	0	1	0	0	1
0	1	0	1	0	0	1	0	1	1
0	1	0	1	0	0	1	1	0	1
0	1	0	1	0	0	1	1	1	1
0	1	0	1	0	1	0	0	0	1
0	1	0	1	0	1	0	0	1	1
0	1	0	1	0	1	0	1	0	1
0	1	0	1	0	1	0	1	1	1
0	1	0	1	0	1	1	0	0	1
0	1	0	1	0	1	1	0	1	1
0	1	0	1	0	1	1	1	0	1
0	1	0	1	0	1	1	1	1	1
0	1	0	1	1	0	0	0	0	0
0	1	0	1	1	0	0	0	1	1
0	1	0	1	1	0	0	1	0	1
0	1	0	1	1	0	0	1	1	1
0	1	0	1	1	0	1	0	0	1
0	1	0	1	1	0	1	0	1	1
0	1	0	1	1	0	1	1	0	1
0	1	0	1	1	0	1	1	1	1
0	1	0	1	1	1	0	0	0	1
0	1	0	1	1	1	0	0	1	1
0	1	0	1	1	1	0	1	0	1
0	1	0	1	1	1	0	1	1	1
0	1	0	1	1	1	1	0	0	1
0	1	0	1	1	1	1	0	1	1
0	1	0	1	1	1	1	1	0	1
0	1	0	1	1	1	1	1	1	1
0	1	1	0	0	0	0	0	0	0
0	1	1	0	0	0	0	0	1	1
0	1	1	0	0	0	0	1	0	1
0	1	1	0	0	0	0	1	1	1
0	1	1	0	0	0	1	0	0	1
0	1	1	0	0	0	1	0	1	1
0	1	1	0	0	0	1	1	0	1
0	1	1	0	0	0	1	1	1	1
0	1	1	0	0	1	0	0	0	1
0	1	1	0	0	1	0	0	1	1
0	1	1	0	0	1	0	1	0	1
0	1	1	0	0	1	0	1	1	1
0	1	1	0	0	1	1	0	0	1
0	1	1	0	0	1	1	0	1	1
0	1	1	0	0	1	1	1	0	1
0	1	1	0	0	1	1	1	1	1
0	1	1	0	1	0	0	0	0	0
0	1	1	0	1	0	0	0	1	1
0	1	1	0	1	0	0	1	0	1
0	1	1	0	1	0	0	1	1	1
0	1	1	0	1	0	1	0	0	1
0	1	1	0	1	0	1	0	1	1
0	1	1	0	1	0	1	1	0	1
0	1	1	0	1	0	1	1	1	1
0	1	1	0	1	1	0	0	0	1
0	1	1	0	1	1	0	0	1	1
0	1	1	0	1	1	0	1	0	1
0	1	1	0	1	1	0	1	1	1
0	1	1	0	1	1	1	0	0	1
0	1	1	0	1	1	1	0	1	1
0	1	1	0	1	1	1	1	0	1
0	1	1	0	1	1	1	1	1	1
0	1	1	1	0	0	0	0	0	0
0	1	1	1	0	0	0	0	1	1
0	1	1	1	0	0	0	1	0	1
0	1	1	1	0	0	0	1	1	1
0	1	1	1	0	0	1	0	0	1
0	1	1	1	0	0	1	0	1	1
0	1	1	1	0	0	1	1	0	1
0	1	1	1	0	0	1	1	1	1
0	1	1	1	0	1	0	0	0	1
0	1	1	1	0	1	0	0	1	1
0	1	1	1	0	1	0	1	0	1
0	1	1	1	0	1	0	1	1	1
0	1	1	1	0	1	1	0	0	1
0	1	1	1	0	1	1	0	1	1
0	1	1	1	0	1	1	1	0	1
0	1	1	1	0	1	1	1	1	1
0	1	1	1	1	0	0	0	0	0
0	1	1	1	1	0	0	0	1	0
0	1	1	1	1	0	0	1	0	0
0	1	1	1	1	0	0	1	1	0
0	1	1	1	1	0	1	0	0	0
0	1	1	1	1	0	1	0	1	0
0	1	1	1	1	0	1	1	0	0
0	1	1	1	1	0	1	1	1	0
0	1	1	1	1	1	0	0	0	0
0	1	1	1	1	1	0	0	1	0
0	1	1	1	1	1	0	1	0	0
0	1	1	1	1	1	0	1	1	0
0	1	1	1	1	1	1	0	0	0
0	1	1	1	1	1	1	0	1	0
0	1	1	1	1	1	1	1	0	0
0	1	1	1	1	1	1	1	1	0
1	0	0	0	0	0	0	0	0	0
1	0	0	0	0	0	0	0	1	0
1	0	0	0	0	0	0	1	0	0
1	0	0	0	0	0	0	1	1	0
1	0	0	0	0	0	1	0	0	0
1	0	0	0	0	0	1	0	1	0
1	0	0	0	0	0	1	1	0	0
1	0	0	0	0	0	1	1	1	0
1	0	0	0	0	1	0	0	0	0
1	0	0	0	0	1	0	0	1	0
1	0	0	0	0	1	0	1	0	0
1	0	0	0	0	1	0	1	1	0
1	0	0	0	0	1	1	0	0	0
1	0	0	0	0	1	1	0	1	0
1	0	0	0	0	1	1	1	0	0
1	0	0	0	0	1	1	1	1	0
1	0	0	0	1	0	0	0	0	0
1	0	0	0	1	0	0	0	1	0
1	0	0	0	1	0	0	1	0	0
1	0	0	0	1	0	0	1	1	0
1	0	0	0	1	0	1	0	0	0
1	0	0	0	1	0	1	0	1	0
1	0	0	0	1	0	1	1	0	0
1	0	0	0	1	0	1	1	1	0
1	0	0	0	1	1	0	0	0	0
1	0	0	0	1	1	0	0	1	0
1	0	0	0	1	1	0	1	0	0
1	0	0	0	1	1	0	1	1	0
1	0	0	0	1	1	1	0	0	0
1	0	0	0	1	1	1	0	1	0
1	0	0	0	1	1	1	1	0	0
1	0	0	0	1	1	1	1	1	0
1	0	0	1	0	0	0	0	0	0
1	0	0	1	0	0	0	0	1	0
1	0	0	1	0	0	0	1	0	0
1	0	0	1	0	0	0	1	1	0
1	0	0	1	0	0	1	0	0	0
1	0	0	1	0	0	1	0	1	0
1	0	0	1	0	0	1	1	0	0
1	0	0	1	0	0	1	1	1	0
1	0	0	1	0	1	0	0	0	0
1	0	0	1	0	1	0	0	1	0
1	0	0	1	0	1	0	1	0	0
1	0	0	1	0	1	0	1	1	0
1	0	0	1	0	1	1	0	0	0
1	0	0	1	0	1	1	0	1	0
1	0	0	1	0	1	1	1	0	0
1	0	0	1	0	1	1	1	1	0
1	0	0	1	1	0	0	0	0	0
1	0	0	1	1	0	0	0	1	0
1	0	0	1	1	0	0	1	0	0
1	0	0	1	1	0	0	1	1	0
1	0	0	1	1	0	1	0	0	0
1	0	0	1	1	0	1	0	1	0
1	0	0	1	1	0	1	1	0	0
1	0	0	1	1	0	1	1	1	0
1	0	0	1	1	1	0	0	0	0
1	0	0	1	1	1	0	0	1	0
1	0	0	1	1	1	0	1	0	0
1	0	0	1	1	1	0	1	1	0
1	0	0	1	1	1	1	0	0	0
1	0	0	1	1	1	1	0	1	0
1	0	0	1	1	1	1	1	0	0
1	0	0	1	1	1	1	1	1	0
1	0	1	0	0	0	0	0	0	0
1	0	1	0	0	0	0	0	1	0
1	0	1	0	0	0	0	1	0	0
1	0	1	0	0	0	0	1	1	0
1	0	1	0	0	0	1	0	0	0
1	0	1	0	0	0	1	0	1	0
1	0	1	0	0	0	1	1	0	0
1	0	1	0	0	0	1	1	1	0
1	0	1	0	0	1	0	0	0	0
1	0	1	0	0	1	0	0	1	0
1	0	1	0	0	1	0	1	0	0
1	0	1	0	0	1	0	1	1	0
1	0	1	0	0	1	1	0	0	0
1	0	1	0	0	1	1	0	1	0
1	0	1	0	0	1	1	1	0	0
1	0	1	0	0	1	1	1	1	0
1	0	1	0	1	0	0	0	0	0
1	0	1	0	1	0	0	0	1	0
1	0	1	0	1	0	0	1	0	0
1	0	1	0	1	0	0	1	1	0
1	0	1	0	1	0	1	0	0	0
1	0	1	0	1	0	1	0	1	0
1	0	1	0	1	0	1	1	0	0
1	0	1	0	1	0	1	1	1	0
1	0	1	0	1	1	0	0	0	0
1	0	1	0	1	1	0	0	1	0
1	0	1	0	1	1	0	1	0	0
1	0	1	0	1	1	0	1	1	0
1	0	1	0	1	1	1	0	0	0
1	0	1	0	1	1	1	0	1	0
1	0	1	0	1	1	1	1	0	0
1	0	1	0	1	1	1	1	1	0
1	0	1	1	0	0	0	0	0	0
1	0	1	1	0	0	0	0	1	0
1	0	1	1	0	0	0	1	0	0
1	0	1	1	0	0	0	1	1	0
1	0	1	1	0	0	1	0	0	0
1	0	1	1	0	0	1	0	1	0
1	0	1	1	0	0	1	1	0	0
1	0	1	1	0	0	1	1	1	0
1	0	1	1	0	1	0	0	0	0
1	0	1	1	0	1	0	0	1	0
1	0	1	1	0	1	0	1	0	0
1	0	1	1	0	1	0	1	1	0
1	0	1	1	0	1	1	0	0	0
1	0	1	1	0	1	1	0	1	0
1	0	1	1	0	1	1	1	0	0
1	0	1	1	0	1	1	1	1	0
1	0	1	1	1	0	0	0	0	0
1	0	1	1	1	0	0	0	1	0
1	0	1	1	1	0	0	1	0	0
1	0	1	1	1	0	0	1	1	0
1	0	1	1	1	0	1	0	0	0
1	0	1	1	1	0	1	0	1	0
1	0	1	1	1	0	1	1	0	0
1	0	1	1	1	0	1	1	1	0
1	0	1	1	1	1	0	0	0	0
1	0	1	1	1	1	0	0	1	0
1	0	1	1	1	1	0	1	0	0
1	0	1	1	1	1	0	1	1	0
1	0	1	1	1	1	1	0	0	0
1	0	1	1	1	1	1	0	1	0
1	0	1	1	1	1	1	1	0	0
1	0	1	1	1	1	1	1	1	0
1	1	0	0	0	0	0	0	0	0
1	1	0	0	0	0	0	0	1	0
1	1	0	0	0	0	0	1	0	0
1	1	0	0	0	0	0	1	1	0
1	1	0	0	0	0	1	0	0	0
1	1	0	0	0	0	1	0	1	0
1	1	0	0	0	0	1	1	0	0
1	1	0	0	0	0	1	1	1	0
1	1	0	0	0	1	0	0	0	0
1	1	0	0	0	1	0	0	1	0
1	1	0	0	0	1	0	1	0	0
1	1	0	0	0	1	0	1	1	0
1	1	0	0	0	1	1	0	0	0
1	1	0	0	0	1	1	0	1	0
1	1	0	0	0	1	1	1	0	0
1	1	0	0	0	1	1	1	1	0
1	1	0	0	1	0	0	0	0	0
1	1	0	0	1	0	0	0	1	0
1	1	0	0	1	0	0	1	0	0
1	1	0	0	1	0	0	1	1	0
1	1	0	0	1	0	1	0	0	0
1	1	0	0	1	0	1	0	1	0
1	1	0	0	1	0	1	1	0	0
1	1	0	0	1	0	1	1	1	0
1	1	0	0	1	1	0	0	0	0
1	1	0	0	1	1	0	0	1	0
1	1	0	0	1	1	0	1	0	0
1	1	0	0	1	1	0	1	1	0
1	1	0	0	1	1	1	0	0	0
1	1	0	0	1	1	1	0	1	0
1	1	0	0	1	1	1	1	0	0
1	1	0	0	1	1	1	1	1	0
1	1	0	1	0	0	0	0	0	0
1	1	0	1	0	0	0	0	1	0
1	1	0	1	0	0	0	1	0	0
1	1	0	1	0	0	0	1	1	0
1	1	0	1	0	0	1	0	0	0
1	1	0	1	0	0	1	0	1	0
1	1	0	1	0	0	1	1	0	0
1	1	0	1	0	0	1	1	1	0
1	1	0	1	0	1	0	0	0	0
1	1	0	1	0	1	0	0	1	0
1	1	0	1	0	1	0	1	0	0
1	1	0	1	0	1	0	1	1	0
1	1	0	1	0	1	1	0	0	0
1	1	0	1	0	1	1	0	1	0
1	1	0	1	0	1	1	1	0	0
1	1	0	1	0	1	1	1	1	0
1	1	0	1	1	0	0	0	0	0
1	1	0	1	1	0	0	0	1	0
1	1	0	1	1	0	0	1	0	0
1	1	0	1	1	0	0	1	1	0
1	1	0	1	1	0	1	0	0	0
1	1	0	1	1	0	1	0	1	0
1	1	0	1	1	0	1	1	0	0
1	1	0	1	1	0	1	1	1	0
1	1	0	1	1	1	0	0	0	0
1	1	0	1	1	1	0	0	1	0
1	1	0	1	1	1	0	1	0	0
1	1	0	1	1	1	0	1	1	0
1	1	0	1	1	1	1	0	0	0
1	1	0	1	1	1	1	0	1	0
1	1	0	1	1	1	1	1	0	0
1	1	0	1	1	1	1	1	1	0
1	1	1	0	0	0	0	0	0	0
1	1	1	0	0	0	0	0	1	0
1	1	1	0	0	0	0	1	0	0
1	1	1	0	0	0	0	1	1	0
1	1	1	0	0	0	1	0	0	0
1	1	1	0	0	0	1	0	1	0
1	1	1	0	0	0	1	1	0	0
1	1	1	0	0	0	1	1	1	0
1	1	1	0	0	1	0	0	0	0
1	1	1	0	0	1	0	0	1	0
1	1	1	0	0	1	0	1	0	0
1	1	1	0	0	1	0	1	1	0
1	1	1	0	0	1	1	0	0	0
1	1	1	0	0	1	1	0	1	0
1	1	1	0	0	1	1	1	0	0
1	1	1	0	0	1	1	1	1	0
1	1	1	0	1	0	0	0	0	0
1	1	1	0	1	0	0	0	1	0
1	1	1	0	1	0	0	1	0	0
1	1	1	0	1	0	0	1	1	0
1	1	1	0	1	0	1	0	0	0
1	1	1	0	1	0	1	0	1	0
1	1	1	0	1	0	1	1	0	0
1	1	1	0	1	0	1	1	1	0
1	1	1	0	1	1	0	0	0	0
1	1	1	0	1	1	0	0	1	0
1	1	1	0	1	1	0	1	0	0
1	1	1	0	1	1	0	1	1	0
1	1	1	0	1	1	1	0	0	0
1	1	1	0	1	1	1	0	1	0
1	1	1	0	1	1	1	1	0	0
1	1	1	0	1	1	1	1	1	0
1	1	1	1	0	0	0	0	0	0
1	1	1	1	0	0	0	0	1	0
1	1	1	1	0	0	0	1	0	0
1	1	1	1	0	0	0	1	1	0
1	1	1	1	0	0	1	0	0	0
1	1	1	1	0	0	1	0	1	0
1	1	1	1	0	0	1	1	0	0
1	1	1	1	0	0	1	1	1	0
1	1	1	1	0	1	0	0	0	0
1	1	1	1	0	1	0	0	1	0
1	1	1	1	0	1	0	1	0	0
1	1	1	1	0	1	0	1	1	0
1	1	1	1	0	1	1	0	0	0
1	1	1	1	0	1	1	0	1	0
1	1	1	1	0	1	1	1	0	0
1	1	1	1	0	1	1	1	1	0
1	1	1	1	1	0	0	0	0	0
1	1	1	1	1	0	0	0	1	0
1	1	1	1	1	0	0	1	0	0
1	1	1	1	1	0	0	1	1	0
1	1	1	1	1	0	1	0	0	0
1	1	1	1	1	0	1	0	1	0
1	1	1	1	1	0	1	1	0	0
1	1	1	1	1	0	1	1	1	0
1	1	1	1	1	1	0	0	0	0
1	1	1	1	1	1	0	0	1	0
1	1	1	1	1	1	0	1	0	0
1	1	1	1	1	1	0	1	1	0
1	1	1	1	1	1	1	0	0	0
1	1	1	1	1	1	1	0	1	0
1	1	1	1	1	1	1	1	0	0
1	1	1	1	1	1	1	1	1	0
