# Supplementary material for: Attractor landscape analysis of colorectal tumorigenesis and its reversion
Source: BMC Syst Biol. 2016 Oct 20;10:96. doi: 10.1186/s12918-016-0341-9 (PMC5072344; doi:10.1186/s12918-016-0341-9)
Supplement: Additional file 4: — The Matlab and Python source codes for mathematical simulations. (ZIP 1070 kb) [file 12918_2016_341_MOESM4_ESM.zip]

Archive with 401 entries (401 files):
- Source codes for attractor landscape analysis/attractor_finder.m
- Source codes for attractor landscape analysis/attractor_finder_byFollowing_withSampling.m
- Source codes for attractor landscape analysis/initial_state_list_condition.mat
- Source codes for attractor landscape analysis/make_mutation_information.m
- Source codes for attractor landscape analysis/mutation_information_db/mutation_node_list.txt
- Source codes for attractor landscape analysis/mutation_information_db/mutation_node_value.txt
- Source codes for attractor landscape analysis/node_list_input.txt
- Source codes for attractor landscape analysis/node_list_output.txt
- Source codes for attractor landscape analysis/node_list_with_truthtable.txt
- Source codes for attractor landscape analysis/Node_num.m
- Source codes for attractor landscape analysis/Readme.docx
- Source codes for attractor landscape analysis/Run_attractor_finder.m
- Source codes for attractor landscape analysis/total_node_list.txt
- Source codes for control node identification/attractor_finder_with_control.m
- Source codes for control node identification/controllability_point_using_basinsize.m
- Source codes for control node identification/control_state_proliferation.mat
- Source codes for control node identification/control_state_resting.mat
- Source codes for control node identification/initial_state_list_condition.mat
- Source codes for control node identification/make_mutation_information.m
- Source codes for control node identification/mutation_information_db/mutation_node_list.txt
- Source codes for control node identification/mutation_information_db/mutation_node_value.txt
- Source codes for control node identification/network_information.mat
- Source codes for control node identification/node_list_input.txt
- Source codes for control node identification/node_list_output.txt
- Source codes for control node identification/node_list_with_truthtable.txt
- Source codes for control node identification/Node_num.m
- Source codes for control node identification/Readme.docx
- Source codes for control node identification/Run_control_kernel_usingGA.m
- Source codes for control node identification/total_node_list.txt
- Source codes for Input_output relationship simulation/boolean_simulation_InputOutput_relationship_parallel.py
- Source codes for Input_output relationship simulation/node_list_input.txt
- Source codes for Input_output relationship simulation/node_list_with_truthtable.txt
- Source codes for Input_output relationship simulation/Readme.docx
- truthtable_inputoutput/A20.input
- truthtable_inputoutput/A20.output
- truthtable_inputoutput/AA.input
- truthtable_inputoutput/AA.output
- truthtable_inputoutput/AC.input
- truthtable_inputoutput/AC.output
- truthtable_inputoutput/Actin.input
- truthtable_inputoutput/Actin.output
- truthtable_inputoutput/Akt.input
- truthtable_inputoutput/Akt.output
- truthtable_inputoutput/alpha_12_13_R.input
- truthtable_inputoutput/alpha_12_13_R.output
- truthtable_inputoutput/alpha_i_R.input
- truthtable_inputoutput/alpha_i_R.output
- truthtable_inputoutput/alpha_q_R.input
- truthtable_inputoutput/alpha_q_R.output
- truthtable_inputoutput/alpha_s_R.input
- truthtable_inputoutput/alpha_s_R.output
- truthtable_inputoutput/AND_3_4.input
- truthtable_inputoutput/AND_3_4.output
- truthtable_inputoutput/APC.input
- truthtable_inputoutput/APC.output
- truthtable_inputoutput/ARF.input
- truthtable_inputoutput/ARF.output
- truthtable_inputoutput/ARHGAP22.input
- truthtable_inputoutput/ARHGAP22.output
- truthtable_inputoutput/Arp_2_3.input
- truthtable_inputoutput/Arp_2_3.output
- truthtable_inputoutput/ASK1.input
- truthtable_inputoutput/ASK1.output
- truthtable_inputoutput/atm.input
- truthtable_inputoutput/atm.output
- truthtable_inputoutput/bax.input
- truthtable_inputoutput/bax.output
- truthtable_inputoutput/bcl2.input
- truthtable_inputoutput/bcl2.output
- truthtable_inputoutput/beta-catenin.input
- truthtable_inputoutput/beta-catenin.output
- truthtable_inputoutput/BRCA1.input
- truthtable_inputoutput/BRCA1.output
- truthtable_inputoutput/B_Arrestin.input
- truthtable_inputoutput/B_Arrestin.output
- truthtable_inputoutput/B_Parvin.input
- truthtable_inputoutput/B_Parvin.output
- truthtable_inputoutput/Ca.input
- truthtable_inputoutput/Ca.output
- truthtable_inputoutput/CaM.input
- truthtable_inputoutput/CaM.output
- truthtable_inputoutput/CaMK.input
- truthtable_inputoutput/CaMK.output
- truthtable_inputoutput/CaMKK.input
- truthtable_inputoutput/CaMKK.output
- truthtable_inputoutput/cAMP.input
- truthtable_inputoutput/cAMP.output
- truthtable_inputoutput/Cas.input
- truthtable_inputoutput/Cas.output
- truthtable_inputoutput/Casp-3.input
- truthtable_inputoutput/Casp-3.output
- truthtable_inputoutput/Casp-8.input
- truthtable_inputoutput/Casp-8.output
- truthtable_inputoutput/Casp-9.input
- truthtable_inputoutput/Casp-9.output
- truthtable_inputoutput/Cbp.input
- truthtable_inputoutput/Cbp.output
- truthtable_inputoutput/Cdc20.input
- truthtable_inputoutput/Cdc20.output
- truthtable_inputoutput/Cdc42.input
- truthtable_inputoutput/Cdc42.output
- truthtable_inputoutput/Cdh1.input
- truthtable_inputoutput/Cdh1.output
- truthtable_inputoutput/CHK1.input
- truthtable_inputoutput/CHK1.output
- truthtable_inputoutput/Crk.input
- truthtable_inputoutput/Crk.output
- truthtable_inputoutput/Csk.input
- truthtable_inputoutput/Csk.output
- truthtable_inputoutput/cycg.input
- truthtable_inputoutput/cycg.output
- truthtable_inputoutput/CyclinA.input
- truthtable_inputoutput/CyclinA.output
- truthtable_inputoutput/CyclinB.input
- truthtable_inputoutput/CyclinB.output
- truthtable_inputoutput/CyclinD.input
- truthtable_inputoutput/CyclinD.output
- truthtable_inputoutput/CyclinE.input
- truthtable_inputoutput/CyclinE.output
- truthtable_inputoutput/CytochromeC.input
- truthtable_inputoutput/CytochromeC.output
- truthtable_inputoutput/DAG.input
- truthtable_inputoutput/DAG.output
- truthtable_inputoutput/Daxx.input
- truthtable_inputoutput/Daxx.output
- truthtable_inputoutput/DGK.input
- truthtable_inputoutput/DGK.output
- truthtable_inputoutput/DOCK180.input
- truthtable_inputoutput/DOCK180.output
- truthtable_inputoutput/E-cad.input
- truthtable_inputoutput/E-cad.output
- truthtable_inputoutput/e2f1.input
- truthtable_inputoutput/e2f1.output
- truthtable_inputoutput/EGFR.input
- truthtable_inputoutput/EGFR.output
- truthtable_inputoutput/Erk.input
- truthtable_inputoutput/Erk.output
- truthtable_inputoutput/FADD.input
- truthtable_inputoutput/FADD.output
- truthtable_inputoutput/Fak.input
- truthtable_inputoutput/Fak.output
- truthtable_inputoutput/FasR.input
- truthtable_inputoutput/FasR.output
- truthtable_inputoutput/Frizzled.input
- truthtable_inputoutput/Frizzled.output
- truthtable_inputoutput/Fyn.input
- truthtable_inputoutput/Fyn.output
- truthtable_inputoutput/Gab1.input
- truthtable_inputoutput/Gab1.output
- truthtable_inputoutput/Gai.input
- truthtable_inputoutput/Gai.output
- truthtable_inputoutput/Gaq.input
- truthtable_inputoutput/Gaq.output
- truthtable_inputoutput/Gas.input
- truthtable_inputoutput/Gas.output
- truthtable_inputoutput/Ga_12_13.input
- truthtable_inputoutput/Ga_12_13.output
- truthtable_inputoutput/Gbg_12_13.input
- truthtable_inputoutput/Gbg_12_13.output
- truthtable_inputoutput/Gbg_i.input
- truthtable_inputoutput/Gbg_i.output
- truthtable_inputoutput/Gbg_q.input
- truthtable_inputoutput/Gbg_q.output
- truthtable_inputoutput/Gbg_s.input
- truthtable_inputoutput/Gbg_s.output
- truthtable_inputoutput/GCK.input
- truthtable_inputoutput/GCK.output
- truthtable_inputoutput/GEFH1.input
- truthtable_inputoutput/GEFH1.output
- truthtable_inputoutput/Graf.input
- truthtable_inputoutput/Graf.output
- truthtable_inputoutput/Grb2.input
- truthtable_inputoutput/Grb2.output
- truthtable_inputoutput/GRK.input
- truthtable_inputoutput/GRK.output
- truthtable_inputoutput/IkB.input
- truthtable_inputoutput/IkB.output
- truthtable_inputoutput/IKK.input
- truthtable_inputoutput/IKK.output
- truthtable_inputoutput/IL1_TNFR.input
- truthtable_inputoutput/IL1_TNFR.output
- truthtable_inputoutput/ILK.input
- truthtable_inputoutput/ILK.output
- truthtable_inputoutput/Integrins.input
- truthtable_inputoutput/Integrins.output
- truthtable_inputoutput/IP3.input
- truthtable_inputoutput/IP3.output
- truthtable_inputoutput/IP3R1.input
- truthtable_inputoutput/IP3R1.output
- truthtable_inputoutput/LARG.input
- truthtable_inputoutput/LARG.output
- truthtable_inputoutput/mdm2.input
- truthtable_inputoutput/mdm2.output
- truthtable_inputoutput/mdmx.input
- truthtable_inputoutput/mdmx.output
- truthtable_inputoutput/Mek.input
- truthtable_inputoutput/Mek.output
- truthtable_inputoutput/Mekk1.input
- truthtable_inputoutput/Mekk1.output
- truthtable_inputoutput/Mekk2.input
- truthtable_inputoutput/Mekk2.output
- truthtable_inputoutput/Mekk3.input
- truthtable_inputoutput/Mekk3.output
- truthtable_inputoutput/Mekk4.input
- truthtable_inputoutput/Mekk4.output
- truthtable_inputoutput/MKK3.input
- truthtable_inputoutput/MKK3.output
- truthtable_inputoutput/MKK6.input
- truthtable_inputoutput/MKK6.output
- truthtable_inputoutput/MKK7.input
- truthtable_inputoutput/MKK7.output
- truthtable_inputoutput/MKPs.input
- truthtable_inputoutput/MKPs.output
- truthtable_inputoutput/MLCK.input
- truthtable_inputoutput/MLCK.output
- truthtable_inputoutput/MLCP.input
- truthtable_inputoutput/MLCP.output
- truthtable_inputoutput/MLK1.input
- truthtable_inputoutput/MLK1.output
- truthtable_inputoutput/MLK2.input
- truthtable_inputoutput/MLK2.output
- truthtable_inputoutput/MLK3.input
- truthtable_inputoutput/MLK3.output
- truthtable_inputoutput/MMP.input
- truthtable_inputoutput/MMP.output
- truthtable_inputoutput/Myc.input
- truthtable_inputoutput/Myc.output
- truthtable_inputoutput/Myosin.input
- truthtable_inputoutput/Myosin.output
- truthtable_inputoutput/Nck.input
- truthtable_inputoutput/Nck.output
- truthtable_inputoutput/NF-kappaB.input
- truthtable_inputoutput/NF-kappaB.output
- truthtable_inputoutput/NIK.input
- truthtable_inputoutput/NIK.output
- truthtable_inputoutput/p115RhoGEF.input
- truthtable_inputoutput/p115RhoGEF.output
- truthtable_inputoutput/p120RasGAP.input
- truthtable_inputoutput/p120RasGAP.output
- truthtable_inputoutput/p14arf.input
- truthtable_inputoutput/p14arf.output
- truthtable_inputoutput/p15.input
- truthtable_inputoutput/p15.output
- truthtable_inputoutput/p190RhoGAP.input
- truthtable_inputoutput/p190RhoGAP.output
- truthtable_inputoutput/p190RhoGEF.input
- truthtable_inputoutput/p190RhoGEF.output
- truthtable_inputoutput/p21.input
- truthtable_inputoutput/p21.output
- truthtable_inputoutput/p27.input
- truthtable_inputoutput/p27.output
- truthtable_inputoutput/p38.input
- truthtable_inputoutput/p38.output
- truthtable_inputoutput/p53.input
- truthtable_inputoutput/p53.output
- truthtable_inputoutput/p90RSK.input
- truthtable_inputoutput/p90RSK.output
- truthtable_inputoutput/PA.input
- truthtable_inputoutput/PA.output
- truthtable_inputoutput/PAK.input
- truthtable_inputoutput/PAK.output
- truthtable_inputoutput/Palpha_12_13_R.input
- truthtable_inputoutput/Palpha_12_13_R.output
- truthtable_inputoutput/Palpha_i_R.input
- truthtable_inputoutput/Palpha_i_R.output
- truthtable_inputoutput/Palpha_q_R.input
- truthtable_inputoutput/Palpha_q_R.output
- truthtable_inputoutput/Palpha_s_R.input
- truthtable_inputoutput/Palpha_s_R.output
- truthtable_inputoutput/PDE4.input
- truthtable_inputoutput/PDE4.output
- truthtable_inputoutput/PDK1.input
- truthtable_inputoutput/PDK1.output
- truthtable_inputoutput/PI3K.input
- truthtable_inputoutput/PI3K.output
- truthtable_inputoutput/PI4K.input
- truthtable_inputoutput/PI4K.output
- truthtable_inputoutput/PI5K.input
- truthtable_inputoutput/PI5K.output
- truthtable_inputoutput/PIP2_34.input
- truthtable_inputoutput/PIP2_34.output
- truthtable_inputoutput/PIP2_45.input
- truthtable_inputoutput/PIP2_45.output
- truthtable_inputoutput/PIP3_345.input
- truthtable_inputoutput/PIP3_345.output
- truthtable_inputoutput/PIP_4.input
- truthtable_inputoutput/PIP_4.output
- truthtable_inputoutput/Pix_Cool.input
- truthtable_inputoutput/Pix_Cool.output
- truthtable_inputoutput/PKA.input
- truthtable_inputoutput/PKA.output
- truthtable_inputoutput/PKC.input
- truthtable_inputoutput/PKC.output
- truthtable_inputoutput/PKC_primed.input
- truthtable_inputoutput/PKC_primed.output
- truthtable_inputoutput/PLA2.input
- truthtable_inputoutput/PLA2.output
- truthtable_inputoutput/PLC_B.input
- truthtable_inputoutput/PLC_B.output
- truthtable_inputoutput/PLC_g.input
[truncated: 101 more entries]
