# Supplementary material for: Attractor landscape analysis of colorectal tumorigenesis and its reversion
Source: BMC Syst Biol. 2016 Oct 20;10:96. doi: 10.1186/s12918-016-0341-9 (PMC5072344; doi:10.1186/s12918-016-0341-9)
Supplement: Additional file 4: — The Matlab and Python source codes for mathematical simulations. (ZIP 1070 kb) [file 12918_2016_341_MOESM4_ESM.zip › Source codes for attractor landscape analysis/attractor_finder.m]

function attractor_results=attractor_finder(n_node,n_node_wt,initial_state_list,input,output)
    for k=1:size(initial_state_list,1)
        attractor_results{k} = attractor_finder_byFollowing_withSampling(n_node,n_node_wt,initial_state_list(k,:),input,output);
    end
end
