# Supplementary material for: Attractor landscape analysis of colorectal tumorigenesis and its reversion
Source: BMC Syst Biol. 2016 Oct 20;10:96. doi: 10.1186/s12918-016-0341-9 (PMC5072344; doi:10.1186/s12918-016-0341-9)
Supplement: Additional file 4: — The Matlab and Python source codes for mathematical simulations. (ZIP 1070 kb) [file 12918_2016_341_MOESM4_ESM.zip › Source codes for attractor landscape analysis/attractor_finder_byFollowing_withSampling.m]

function attractor = attractor_finder_byFollowing_withSampling(n_node,n_node_wt,start_state,input,output)

    next_state=start_state;
    ttt=0; noattractor=1;
    
    while(noattractor)
        ttt=ttt+1;
        now_state=next_state;
        checked_list(ttt,:)=num2str(next_state);
        next_state=next(now_state);            
        for i=ttt:-1:1
           if(isequal(checked_list(i,:),num2str(next_state)))
               noattractor=0; break;
           end
        end
    end

    attractor_path=ttt-i;
    attractor=num2str(checked_list(end-attractor_path:end,:));

    function next_state=next(now_state)
        for j=1:n_node_wt
            next_state(j)=output{j}(bin2dec(num2str(now_state(input{j})))+1);
        end
        for j=n_node_wt+1:n_node
            next_state(j)=now_state(j);
        end
    end
end
