# Supplementary material for: Attractor landscape analysis of colorectal tumorigenesis and its reversion
Source: BMC Syst Biol. 2016 Oct 20;10:96. doi: 10.1186/s12918-016-0341-9 (PMC5072344; doi:10.1186/s12918-016-0341-9)
Supplement: Additional file 4: — The Matlab and Python source codes for mathematical simulations. (ZIP 1070 kb) [file 12918_2016_341_MOESM4_ESM.zip › Source codes for attractor landscape analysis/make_mutation_information.m]

function [mutation_node_list mutation_node_value]=make_mutation_information(str,node_list)
    fid=fopen(['mutation_information_db/' str '_list.txt']);
    tline=fgetl(fid); ttt=0;
    while ischar(tline)
        ttt=ttt+1;
        mutation_node_list(ttt) = Node_num(node_list,tline);
        tline=fgetl(fid);
    end
    fclose(fid);

    mutation_node_value=dlmread(['mutation_information_db/' str '_value.txt']);
end
