# Supplementary material for: Attractor landscape analysis of colorectal tumorigenesis and its reversion
Source: BMC Syst Biol. 2016 Oct 20;10:96. doi: 10.1186/s12918-016-0341-9 (PMC5072344; doi:10.1186/s12918-016-0341-9)
Supplement: Additional file 4: — The Matlab and Python source codes for mathematical simulations. (ZIP 1070 kb) [file 12918_2016_341_MOESM4_ESM.zip › Source codes for attractor landscape analysis/node_list_input.txt]

EGF
ECM
alpha_q_lig
alpha_i_lig
alpha_s_lig
alpha_12_13_lig
Stress
IL1_TNF
ExtPump
Fas
WNT
Tgf-b
DNA_damage
