# Supplementary material for: Attractor landscape analysis of colorectal tumorigenesis and its reversion
Source: BMC Syst Biol. 2016 Oct 20;10:96. doi: 10.1186/s12918-016-0341-9 (PMC5072344; doi:10.1186/s12918-016-0341-9)
Supplement: Additional file 4: — The Matlab and Python source codes for mathematical simulations. (ZIP 1070 kb) [file 12918_2016_341_MOESM4_ESM.zip › Source codes for attractor landscape analysis/Node_num.m]

function iii=Node_num(node_list,node)
    for iii=1:length(node_list);
        if(strcmp(node_list{iii},node))
            return
        end
    end
end
