# Supplementary material for: Attractor landscape analysis of colorectal tumorigenesis and its reversion
Source: BMC Syst Biol. 2016 Oct 20;10:96. doi: 10.1186/s12918-016-0341-9 (PMC5072344; doi:10.1186/s12918-016-0341-9)
Supplement: Additional file 4: — The Matlab and Python source codes for mathematical simulations. (ZIP 1070 kb) [file 12918_2016_341_MOESM4_ESM.zip › Source codes for attractor landscape analysis/Run_attractor_finder.m]

clear; clc; tic;
n_mutation=4; %number fo mutated nodes

fid = fopen('total_node_list.txt');
temp1 = textscan(fid, '%s');
node_list = temp1{1}; 
fclose(fid);
node_output={}; % node.output
node_input_list={}; %node.input input
input_node_number = 13;

for i=1:size(node_list,1)-input_node_number
    fid=fopen(['truthtable/' node_list{i} '.input']);
    tline=fgetl(fid);
    [token tline] = strtok(tline); ttt=0;
        while token~='"'
                 ttt=ttt+1;
                 node_input_list{i}{ttt} = token;
                 [token tline] = strtok(tline);
        end
    fclose(fid);
    S = importdata(strcat('truthtable\',node_list{i},'.output'));
    node_output{i} = S;
end

node_input_index_list={};
for i=1:size(node_input_list,2)
    node_input_index_list{i}=[];
    for j=1:size(node_input_list{i},2)
        node_input_index_list{i}(j)=strmatch(node_input_list{i}(j),node_list,'exact');
    end
end

node_list_output=[150,37,38,187,188,28,93,47];

% mutation information
    [mutation_node_list mutation_node_value]=make_mutation_information('mutation_node',node_list);
    for i=1:n_mutation
        now=mutation_node_list(i);
        temp=node_output{now};
        node_output{now}=ones(size(temp),1)*mutation_node_value(i);
    end

% initial_state
seed1=1;
rand('state',seed1);
sampling_number=1000;
% initial_state=rand(sampling_number,size(node_list,1))>0.5;
% initial_state=logical(initial_state);
load initial_state_list_condition
initial_state = initial_state_list(1:sampling_number,:);

attractor_list=attractor_finder(length(node_list),length(node_output),initial_state,node_input_index_list,node_output);


    toc;
