# Supplementary material for: Attractor landscape analysis of colorectal tumorigenesis and its reversion
Source: BMC Syst Biol. 2016 Oct 20;10:96. doi: 10.1186/s12918-016-0341-9 (PMC5072344; doi:10.1186/s12918-016-0341-9)
Supplement: Additional file 4: — The Matlab and Python source codes for mathematical simulations. (ZIP 1070 kb) [file 12918_2016_341_MOESM4_ESM.zip › Source codes for attractor landscape analysis/total_node_list.txt]

A20
AA
AC
Actin
Akt
alpha_12_13_R
alpha_i_R
alpha_q_R
alpha_s_R
AND_3_4
Apoptosis
ARF
ARHGAP22
Arp_2_3
ASK1
atm
B_Arrestin
B_Parvin
bax
bcl2
beta-catenin
Ca
CaM
CaMK
CaMKK
cAMP
Cas
Casp-3
Casp-8
Casp-9
Cbp
Cdc42
Cell_Adhesion
Cell_Migration
Crk
Csk
CyclinD
CyclinE
cycg
CytochromeC
DAG
Daxx
APC
DGK
DOCK180
e2f1
E-cad
EGFR
Erk
FADD
Fak
FasR
Frizzled
Fyn
Ga_12_13
Gab1
Gai
Gaq
Gas
Gbg_12_13
Gbg_i
Gbg_q
Gbg_s
GCK
GEFH1
Graf
Grb2
GRK
IkB
IKK
IL1_TNFR
ILK
Integrins
IP3
IP3R1
LARG
mdm2
mdmx
Mek
Mekk1
Mekk2
Mekk3
Mekk4
MKK3
MKK6
MKK7
MKPs
MLCK
MLCP
MLK1
MLK2
MLK3
MMP
Myc
Myosin
Nck
NF-kappaB
NIK
p115RhoGEF
p120RasGAP
p15
p190RhoGAP
p190RhoGEF
p21
p38
p53
p90RSK
PA
PAK
Palpha_12_13_R
Palpha_i_R
Palpha_q_R
Palpha_s_R
PDE4
PDK1
PI3K
PI4K
PI5K
PIP_4
PIP2_34
PIP2_45
PIP3_345
Pix_Cool
PKA
PKC
PKC_primed
PLA2
PLC_B
PLC_g
PLD
PP2A
Proliferation
PTEN
PTP1b
PTPa
PTPPEST
Rac
Raf
Raf_DeP
Raf_Loc
Raf_Rest
Ral
RalBP1
RalGDS
Rap1
Ras
RasGRF_GRP
rb
RGS
Rho
RhoGDI
RhoK
RKIP
SAPK
Sek1
Shc
SHP2
Slug
Smac
Smad2
Smad2_4
Snail
Sos
Src
Stathmin
Tab_1_2
TAK1
Talin
TAO_1_2
TGFR
Tiam
Tpl2
Trafs
Trio
Trx
VAV2
Vinc
WASP
wip1
XIAP
CHK1
BRCA1
p14arf
p27
Cdh1
Cdc20
CyclinA
CyclinB
EGF
ECM
alpha_q_lig
alpha_i_lig
alpha_s_lig
alpha_12_13_lig
Stress
IL1_TNF
ExtPump
Fas
WNT
Tgf-b
DNA_damage
