# Supplementary material for: Attractor landscape analysis of colorectal tumorigenesis and its reversion
Source: BMC Syst Biol. 2016 Oct 20;10:96. doi: 10.1186/s12918-016-0341-9 (PMC5072344; doi:10.1186/s12918-016-0341-9)
Supplement: Additional file 4: — The Matlab and Python source codes for mathematical simulations. (ZIP 1070 kb) [file 12918_2016_341_MOESM4_ESM.zip › Source codes for control node identification/attractor_finder_with_control.m]

function attractor=attractor_finder_with_control(node_input_index_list,node_output,initial_state,control_index,control_state)
attractor={};
for random_number=1:size(initial_state,1)
    next_state=zeros(1,size(initial_state,2));
    next_state(189:201)=initial_state(1,189:201);    
    trajectory=initial_state(random_number,:);
    transition_index=1;
    while 1
        for i=1:size(node_input_index_list,2)
            input_size = size(node_input_index_list{i},2);
            next_state(i)=node_output{i}(sum(trajectory(transition_index,node_input_index_list{i}).*(2.^(input_size-(1:input_size))))+1);
        end
        % control
        for i=1:size(control_index,2)
            next_state(control_index(i))=control_state(control_index(i));
        end
        next_state(189:201)=initial_state(1,189:201);
        attractor_index=find(sum(trajectory == repmat(next_state,size(trajectory,1),1),2) == size(next_state,2));
        if size(attractor_index,1)==0
            trajectory = [trajectory; next_state];
            transition_index = transition_index+1;
        else
            break
        end
    end
    attractor{random_number}=logical(trajectory(attractor_index:end,:)); 
end
