# Supplementary material for: Attractor landscape analysis of colorectal tumorigenesis and its reversion
Source: BMC Syst Biol. 2016 Oct 20;10:96. doi: 10.1186/s12918-016-0341-9 (PMC5072344; doi:10.1186/s12918-016-0341-9)
Supplement: Additional file 4: — The Matlab and Python source codes for mathematical simulations. (ZIP 1070 kb) [file 12918_2016_341_MOESM4_ESM.zip › Source codes for control node identification/controllability_point_using_basinsize.m]

function control_basinsize_total=controllability_point_using_basinsize(node_input_index_list,node_output,initial_state,control_index,control_state,control_state_zip)
control_basinsize_total=[];
node_list_output=[150, 37, 38,187,188,28,93,47];
for i=1:size(control_index,1)
    attractor_control_temp=attractor_finder_with_control(node_input_index_list,node_output,initial_state,control_index(i,:),control_state);
    control_basinsize=0;
    for j=1:size(attractor_control_temp,2)
        now=attractor_control_temp{j};
        now_zip=unique(now(:,node_list_output),'rows');
        temp=union(now_zip,control_state_zip','rows');
        if(size(temp,1)==size(now_zip,1) && size(temp,1)==size(control_state_zip',1))
            control_basinsize=control_basinsize+1;
        end        

    end
    control_basinsize_total=[control_basinsize_total control_basinsize];
end
