# Supplementary material for: Attractor landscape analysis of colorectal tumorigenesis and its reversion
Source: BMC Syst Biol. 2016 Oct 20;10:96. doi: 10.1186/s12918-016-0341-9 (PMC5072344; doi:10.1186/s12918-016-0341-9)
Supplement: Additional file 4: — The Matlab and Python source codes for mathematical simulations. (ZIP 1070 kb) [file 12918_2016_341_MOESM4_ESM.zip › Source codes for control node identification/Run_control_kernel_usingGA.m]

clear; clc; tic;
n_mutation=4; %number fo mutated nodes

fid = fopen('total_node_list.txt');
temp1 = textscan(fid, '%s');
node_list = temp1{1}; 
fclose(fid);
node_output={}; % node.output
node_input_list={}; %node.input
input_node_number = 13; 

for i=1:size(node_list,1)-input_node_number
    fid=fopen(['truthtable/' node_list{i} '.input']);
    tline=fgetl(fid);
    [token tline] = strtok(tline); ttt=0;
        while token~='"'
                 ttt=ttt+1;
                 node_input_list{i}{ttt} = token;
                 [token tline] = strtok(tline);
        end
    fclose(fid);
    S = importdata(strcat('truthtable\',node_list{i},'.output'));
    node_output{i} = S;
end

node_input_index_list={};
for i=1:size(node_input_list,2)
    node_input_index_list{i}=[];
    for j=1:size(node_input_list{i},2)
        node_input_index_list{i}(j)=strmatch(node_input_list{i}(j),node_list,'exact');
    end
end

node_list_output=[150,37,38,187,188,28,93,47];

%mutation information
   [mutation_node_list mutation_node_value]=make_mutation_information('mutation_node',node_list);
    for i=1:n_mutation
        now=mutation_node_list(i);
        temp=node_output{now};
        node_output{now}=ones(size(temp),1)*mutation_node_value(i);
    end

% initial_state
seed1=1;
rand('state',seed1);
sampling_number=1000;
% initial_state=rand(sampling_number,size(node_list,1))>0.5;
% initial_state=logical(initial_state);
load initial_state_list_condition
initial_state = initial_state_list(1:sampling_number,:);

load control_state_proliferation
% load control_state_arresting
control_state_zip=unique(control_state(node_list_output,:)','rows')';

% using  cluster server
jm=findResource('scheduler','type','jobmanager','LookupURL','Server IP address');
p={'path of working directory'};
job1=createJob(jm);
set(job1, 'FileDependencies', p);

% genetic algorithm
seed2=1;
rand('state',seed2);
% attractor_index=find(attractor_unique_basinsize==max(attractor_unique_basinsize));
generation_score_total={};
generation_chro_total={};
generation_basinsize_total={};
for state_index=1:size(control_state,2)
    
    state_index
    population_size=100;
    pm=0.01;
    pc=1;
    generation_size=10000;
    rand('state',1);
    init_chro=rand(population_size,size(node_list,1))>0.85;
    
    init_chro(:,189:201)=0;
    init_chro(:,not_control_node)=0;
    init_chro(:,node_list_output)=0;
    init_chro(:,mutation_node_list(1:n_mutation))=0;
    
    init_score=[];
    init_basinsize=[];
    
    for i=1:population_size        
        createTask(job1,@controllability_point_using_basinsize,1,...
            {node_input_index_list,node_output,initial_state,find(init_chro(i,:)==1),control_state,control_state_zip});
    end
    submit(job1)
    waitForState(job1)
    results = getAllOutputArguments(job1);
    job1
    destroy(job1)    
    for i=1:size(results,1)
        score_temp=results{i}^3/size(initial_state,1)^2*(size(node_list,1)-sum(init_chro(i,:)))^2/size(node_list,1);
        if score_temp>0
            init_score=[init_score score_temp];
            init_basinsize=[init_basinsize results{i}];
        else
            init_score=[init_score 0];
            init_basinsize=[init_basinsize results{i}];
        end
    end
    
    best_chro=[];worst_chro=[];
    best_chro=find(max(init_score)==init_score, 1 );
    max(init_score);    max(init_basinsize);
    sum(init_chro(best_chro,:))
    generation_score=[];generation_chro=[];
    generation_score(:,1)=[init_score];
    generation_chro(:,:,1)=[init_chro];
%     generation_chro(1,1,2)=1;
    generation_basinsize(:,1)=[init_basinsize];
    length_chro=size(generation_chro,2);
    
    for i=1:generation_size
        %selection
        for j=1:2:population_size
            %selection
            selection_number=rand(1,2);
            parent_index=[];
            for k=1:size(selection_number,2)
                for l=1:population_size
                    if selection_number(k)<=sum(generation_score(1:l,i))/sum(generation_score(:,i))
                        parent_index(k)=l;
                        break
                    end
                end
            end
            if(~isempty(parent_index))
%                 ttt=ttt+1;
                if rand(1)<pc
                    crossover_number=rand(1);
                    % child 1
                    generation_chro(j,1:floor(crossover_number*length_chro),i+1)=generation_chro(parent_index(1),1:floor(crossover_number*length_chro),i);
                    generation_chro(j,floor(crossover_number*length_chro)+1:end,i+1)=generation_chro(parent_index(2),floor(crossover_number*length_chro)+1:end,i);
                    % child 2
                    generation_chro(j+1,1:floor(crossover_number*length_chro),i+1)=generation_chro(parent_index(2),1:floor(crossover_number*length_chro),i);
                    generation_chro(j+1,floor(crossover_number*length_chro)+1:end,i+1)=generation_chro(parent_index(1),floor(crossover_number*length_chro)+1:end,i);
                else
                    % child 1
                    generation_chro(j              ,:, i+1)= generation_chro(parent_index(1),:, i  );
                    % child 2
                    generation_chro(j+1            ,:, i+1)= generation_chro(parent_index(2),:, i  );
                end
            else
%                 -1
            end
        end
        
        %mutation
        for j=1:population_size
            for k=1:size(generation_chro,2)
                if rand(1)<pm
                    if generation_chro(j,k,i+1)
                        generation_chro(j,k,i+1)=0;
                    else
                        generation_chro(j,k,i+1)=1;
                    end
                end
            end
        end        
        
        generation_chro(:,189:201,i+1)=0;
        generation_chro(:,not_control_node,i+1)=0;
        generation_chro(:,node_list_output,i+1)=0;
        generation_chro(:,mutation_node_list(1:n_mutation),i+1)=0;
        
        %evaluation
        job1=createJob(jm);set(job1, 'FileDependencies', p);
        for j=1:population_size
%             createTask(job1,@controllability_point_using_basinsize,1,{node_input_index_list,node_output,initial_state,find(generation_chro(j,:,i+1)==1),attractor_unique{attractor_index}(state_index,:)});
            createTask(job1,@controllability_point_using_basinsize,1,{node_input_index_list,node_output,initial_state,find(generation_chro(j,:,i+1)==1),control_state,control_state_zip});
        end
        submit(job1)
        waitForState(job1)
        results = getAllOutputArguments(job1);
        destroy(job1)
        
        for j=1:size(results,1)
            if(isempty(results{j}))
                results{j}=0;
            end
            score_temp=results{j}^3/size(initial_state,1)^2*(size(node_list,1)-sum(generation_chro(j,:,i+1)))^2/size(node_list,1);
            if score_temp>0
                generation_score(j,i+1)=score_temp;
                generation_basinsize(j,i+1)=results{j};
            else
                generation_score(j,i+1)=0;
                generation_basinsize(j,i+1)=results{j};
            end
        end   
        
        %elitism
        worst_chro=find(min(generation_score(:,i+1))==generation_score(:,i+1), 1 );
        generation_chro(worst_chro,:,i+1)=generation_chro(best_chro,:,i);
        generation_score(worst_chro,i+1)=generation_score(best_chro,i);
        generation_basinsize(worst_chro,i+1)=generation_basinsize(best_chro,i);
        best_chro=find(max(generation_score(:,i+1))==generation_score(:,i+1), 1 );
        max(generation_score(:,i+1))
        max(generation_basinsize(:,i+1))
        sum(generation_chro(best_chro,:,i+1))
    end
    generation_score_total{state_index}=generation_score;
    generation_chro_total{state_index}=generation_chro;
    generation_basinsize_total{state_index}=generation_basinsize;
end

eval(['save result_to_PROLIFERATION_from_MUT' num2str(n_mutation) '_' num2str(state_index)]);

toc;
