# Supplementary material for: Attractor landscape analysis of colorectal tumorigenesis and its reversion
Source: BMC Syst Biol. 2016 Oct 20;10:96. doi: 10.1186/s12918-016-0341-9 (PMC5072344; doi:10.1186/s12918-016-0341-9)
Supplement: Additional file 4: — The Matlab and Python source codes for mathematical simulations. (ZIP 1070 kb) [file 12918_2016_341_MOESM4_ESM.zip › Source codes for Input_output relationship simulation/boolean_simulation_InputOutput_relationship_parallel.py]

import random
import numpy
import math
import sys, time
import pp #For parallel computing


#For the calculation of state transition

def StateTransitionTruthtable(node_input_list,node_output,initial_state,input_sequence,input_node_index):
    trajectory=[];next_state=[]
    for i in range(len(initial_state)):
        next_state.append(0)
    trajectory.append(initial_state)
    transition_index=0
    for transition_index in range(len(input_sequence)):        
        for i in range(len(node_input_list)):
            input_state=[]
            for j in node_input_list[i]:
                input_state.append(trajectory[transition_index][j])
            output_index=0
            for j in range(len(input_state)):
                output_index=output_index+input_state[-j-1]*pow(2,j)
            next_state[i]=node_output[i][output_index]
        for i in input_node_index:
            next_state[i]=input_sequence[transition_index][input_node_index.index(i)]
        trajectory.append(list(next_state))
    return trajectory


## Preparation for Boolean network model ##
ifile = open("node_list_with_truthtable.txt")
lines = ifile.readlines();ifile.close()
node_list=[]
for i in range(len(lines)):
    node_list.append(lines[i].split()[0])
node_with_truthtable_number=len(node_list)
ifile = open("node_list_input.txt")
lines = ifile.readlines();ifile.close()
input_node_index=[]
for i in range(len(lines)):
    input_node_index.append(len(node_list))
    node_list.append(lines[i].split()[0])
input_node_number=len(node_list)-node_with_truthtable_number
node_input_list=[];node_output=[]
for i in range(node_with_truthtable_number):
    ifile = open("truthtable_inputoutput/"+node_list[i]+".input")
    lines = ifile.readlines();ifile.close()
    node_input_list_temp=[]
    temp=list(lines[0].split())
    for j in range(len(temp)):
        node_input_list_temp.append(node_list.index(temp[j]))
    node_input_list.append(node_input_list_temp)
    ifile = open("truthtable_inputoutput/"+node_list[i]+".output")
    lines = ifile.readlines();ifile.close()
    node_output_temp=[]
    for j in range(len(lines)):
        node_output_temp.append(int(lines[j][0]))
    node_output.append(node_output_temp)

print "Data loading complete"


average_output=[]
intensity_number = 50 # Number of input intensity points
seed_number = 10 # Repeat number
iteration_number=1000 #Iteration time
average_step = 100 #Average step for activity calculation

for jj in range(len(input_node_index)):
    temp=[]
    for kk in range(intensity_number):
        temp2=[]
        for i in range(node_with_truthtable_number):
            temp2.append([])
        temp.append(temp2)
    average_output.append(temp)
       

## Preparation for parallel computing
ppservers = ()
if len(sys.argv) > 1:
    ncpus = int(sys.argv[1])
    job_server = pp.Server(ncpus, ppservers=ppservers)
else:
    job_server = pp.Server(ppservers=ppservers)
print "Starting pp with", job_server.get_ncpus(), "workers"

results=[]
start_time = time.time()

for seed_index in range(seed_number):
    random.seed(seed_index+1)
    ## Preparation for initial states ##
    initial_state=[]
    for i in range(len(node_list)):
        input_threshold = random.random()  
        if random.random()>input_threshold:
            initial_state.append(1)
        else:
            initial_state.append(0)

    results_temp2=[]
    for jj in range(len(input_node_index)):
        results_temp=[]
        for kk in range(intensity_number):

            ## Preparation for input sequence ##

            input_sequence_probability=[1.0,0.95,0.4,0.6,0.4,0.05,0,0.5,0,0,0.1,0,0,0] #probability of input sequence
            input_sequence_probability[jj]=(kk+1)/float(intensity_number) 
            
            for i in range(iteration_number):
                temp=[]
                for j in range(len(input_node_index)):
                    if input_sequence_probability[j]>random.random():
                        temp.append(1)
                    else:
                        temp.append(0)
                input_sequence.append(temp)
                
            ## Boolean Simulation (State Transition) ##            
            results_temp.append(job_server.submit(StateTransitionTruthtable,(node_input_list,node_output,initial_state,input_sequence,input_node_index), (), ()))
        results_temp2.append(results_temp)
    results.append(results_temp2)

for seed_index in range(seed_number):
    for jj in range(len(input_node_index)):
        for kk in range(intensity_number):
            trajectory = results[seed_index][jj][kk]()
            trajectory_transpose=[]
            for i in range(len(trajectory[0])):
                temp=[]
                for j in range(len(trajectory)):
                    temp.append(trajectory[j][i])
                trajectory_transpose.append(temp)
          
            for i in range(node_with_truthtable_number):
                
                average_output[jj][kk][i].append(sum(trajectory_transpose[i][-average_step:])*float(100/average_step))
                
                       

print "Time elapsed: ", time.time() - start_time, "s"


# Writing output in txt files

for jj in range(len(input_node_index)):
    ofile = open("results/"+node_list[input_node_index[jj]]+"_results.txt","w")
    
    for kk in range(intensity_number):
        for tt in range(seed_number):
            ofile.write(str((kk+1)/float(intensity_number))+'\t')
            for i in range(node_with_truthtable_number):
                ofile.write(str(average_output[jj][kk][i][tt])+'\t')
            ofile.write('\n')
    ofile.close()
