# Supplementary material for: Attractor landscape analysis of colorectal tumorigenesis and its reversion
Source: BMC Syst Biol. 2016 Oct 20;10:96. doi: 10.1186/s12918-016-0341-9 (PMC5072344; doi:10.1186/s12918-016-0341-9)
Supplement: Additional file 4: — The Matlab and Python source codes for mathematical simulations. (ZIP 1070 kb) [file 12918_2016_341_MOESM4_ESM.zip › truthtable_inputoutput/CyclinD.output]

0
0
0
1
0
0
1
1
0
1
1
1
1
1
1
1
0
0
0
1
0
1
1
1
0
1
1
1
1
1
1
1
0
0
0
1
0
1
1
1
0
1
1
1
1
1
1
1
0
0
0
0
0
0
0
1
0
0
1
1
0
1
1
1
0
0
0
1
0
1
1
1
0
1
1
1
1
1
1
1
0
0
0
0
0
0
0
1
0
0
0
1
0
1
1
1
0
0
0
0
0
0
0
1
0
0
0
1
0
1
1
1
0
0
0
0
0
0
0
0
0
0
0
0
0
0
0
1
